# Supplementary material for: IPDmada: An R Shiny tool for analyzing and visualizing individual patient data meta‐analyses of diagnostic test accuracy
Source: Res Synth Methods. 2020 Sep 9;12(1):45–54. doi: 10.1002/jrsm.1444 (PMC7821168; doi:10.1002/jrsm.1444)
Supplement: Supplementary file 2 — Data S2. Supporting Information. [file JRSM-12-45-s002.csv]

Study	test.results	disease	Age	Gender	BMI	BP
Ensley	106.715518356723	1	38.6764199833851	0	18.9253961574286	130.795910186134
Ensley	98.0576543045579	1	35.3396591509227	1	17.1268246648833	143.97647542879
Ensley	96.5406160653697	1	40.6565271737054	0	26.4384530810639	127.020470397547
Ensley	103.868843164643	1	54.3503782199696	1	30.2124790567905	164.227911047637
Ensley	99.5657467001384	1	45.3221181535628	1	30.5706913815811	131.008893549442
Ensley	89.4623765236095	1	53.6963444796856	1	20.2210381207988	128.527903323993
Ensley	111.804631538065	1	51.4466290490236	1	21.6669300990179	158.907801308669
Ensley	106.908383051172	1	51.3891202234663	1	17.5251498073339	134.743829132058
Ensley	104.093969056759	1	33.0354646325577	1	27.7619333518669	140.809245966375
Ensley	100.890535782296	1	33.2178910041694	1	30.1699585327879	156.809557699598
Ensley	82.5689744359015	0	37.771779212635	1	30.3201318532228	133.55631517712
Ensley	76.57331331595	0	50.8972442604136	1	16.0058418288827	166.605784194544
Ensley	77.596254556306	0	52.9732601845171	1	17.7417277824134	156.015050425194
Ensley	77.0939603372654	0	38.9814029925037	1	20.3723860252649	145.824431008659
Ensley	92.7676851327973	0	40.6033367337659	0	22.5164385465905	144.506957698613
Ensley	95.3962156413287	0	43.865654024994	1	29.1998928692192	130.483400076628
Ensley	82.1639635674666	0	33.3863430318888	1	18.9887578831986	120.970438476652
Ensley	81.445971997429	0	42.6076933695003	1	18.9784952579066	166.396615183912
Ensley	89.811738622883	0	38.2889105076902	0	28.9901589881629	135.256281327456
Ensley	77.8289913057927	0	38.5961404198315	1	18.4327469067648	150.470619024709
Ensley	89.8501587347398	0	31.5743783093058	0	17.730059446767	166.718469983898
Ensley	84.4859948238628	0	33.7246858875733	1	15.4748555179685	155.059855151922
Ensley	81.0982621961306	0	45.7743199437391	1	15.9156358521432	137.547177714296
Ensley	95.2459742017096	0	46.252878139494	0	33.7399091711268	144.55185548868
Ensley	94.4884467758309	0	45.4070080490783	1	30.0294592464343	152.324680010788
Ensley	82.221182580244	0	44.3355336622335	0	28.8682873221114	139.536982448772
Ensley	82.3927750281173	0	45.4902061272878	0	30.2444709325209	172.649220745079
Ensley	84.1002119899187	0	31.5297880047001	0	18.9748447202146	171.544453091919
Ensley	85.9876305707727	0	39.6376155561302	0	28.0275105964392	155.988280079328
Ensley	85.7985929680859	0	52.3079221090302	0	29.7505379235372	154.534007208422
Ensley	81.722464203938	0	39.8914148693439	0	24.2815867858008	121.785065531731
Ensley	86.4438622122271	0	40.9117689309642	1	17.576016318053	122.353990799747
Ensley	91.7938329088586	0	43.2874953385908	1	22.0492842560634	169.276245483197
Ensley	89.283756865394	0	48.756082165055	1	30.6432242598385	144.901591963135
Ensley	93.431824890572	0	41.5861460973974	0	20.2067738166079	126.608748338185
Ensley	80.119021772325	0	35.1587132969871	0	15.2882321830839	179.095360077918
Ensley	93.7827885715807	0	48.1718078034464	0	28.92154074274	127.627930557355
Ensley	85.0578193717652	0	33.2264550682157	0	23.5257493425161	168.896189765073
Ensley	83.8659600578154	0	43.1057026155759	1	21.8826070893556	167.939366027713
Ensley	87.3045585536719	0	45.641546912957	0	28.5391273442656	170.2077644784
Ensley	91.1015769731163	0	43.6214152269531	1	18.6693881265819	155.482777026482
Ensley	88.5820496752503	0	49.8425241920631	1	22.9400397697464	161.322571621276
Ensley	95.090854772447	0	33.6903510277625	0	33.3853383176029	135.306514953263
Ensley	88.7129336098711	0	42.1884771157056	1	19.6340913139284	158.39390266221
Ensley	86.9305645336185	0	43.8912932481617	0	15.6346029229462	162.667857035995
Ensley	91.4217288752608	0	52.3096875590272	1	31.9469208223745	152.109005986713
Ensley	87.2988192639394	0	36.1928498907946	0	24.5948749501258	162.988403826021
Ensley	94.2641636766766	0	43.7000289745629	1	29.1711594350636	149.231030791998
Ensley	86.0572613665706	0	49.6824339509476	0	17.8279735008255	179.080880326219
Ensley	87.4709704863976	0	37.987288251752	1	27.0463135885075	124.143690909259
Ensley	83.199786615291	0	38.8886359939352	1	15.9174745436758	171.525090169162
Ensley	90.6478629687327	0	40.1713839336298	1	21.5599730564281	128.042605575174
Ensley	95.7726613465336	0	53.9208852290176	1	25.6508925789967	165.66270719748
Ensley	82.9701246281248	0	36.8947099673096	1	21.1348192859441	122.700239368714
Ensley	93.1674914943817	0	47.7316589921247	0	26.6652975883335	125.898735732771
Ensley	84.7830153078346	0	31.7017771431711	1	34.5592028601095	149.26411125809
Ensley	95.7985165963518	0	51.5768154303078	1	34.2232837853953	148.703412171453
Ensley	91.2313922733297	0	47.5944132904988	0	26.6649821540341	167.045531664044
Ensley	92.1007772171887	0	51.4853501762263	1	20.0463743694127	127.540643485263
Ensley	80.3026103001591	0	52.5316785275936	0	16.4381630951539	137.986798617058
Ensley	90.1290190136056	0	36.5309077035636	0	20.4001834895462	127.944610579871
Ensley	91.2809037903853	0	48.2468184269965	0	32.7051150007173	132.48836082872
Ensley	83.4303541809143	0	35.3934831637889	1	18.8192111020908	163.064251765609
Ensley	77.0078499641302	0	50.2089128084481	1	26.3387887366116	139.55299878493
Ensley	78.9574197081675	0	44.0785291790962	1	29.8465590598062	137.252840436995
Ensley	89.7253305582945	0	31.2065991119016	1	21.810487867333	151.637131883763
Ensley	87.9738462814869	0	32.612785162637	1	21.9712938461453	125.603701346554
Ensley	89.5334310169696	0	39.3166933511384	0	21.9893793854862	131.019043670967
Ensley	91.906029400652	0	45.8200528356247	0	23.4542559320107	139.055117522366
Ensley	82.827000618101	0	35.9824633761309	1	25.7473077438772	153.81982372608
Ensley	79.0914161043191	0	40.7792960596271	0	29.3590789847076	131.597292339429
Ensley	80.5348566539623	0	42.6130071934313	0	34.2334005748853	121.201861174777
Ensley	88.9541830068188	0	31.278448686935	1	33.6677177902311	147.075724219903
Ensley	92.2613277201347	0	52.3067176004406	0	25.7009472092614	140.681981281377
Ensley	90.5353501966499	0	47.9275390109979	0	29.7525060828775	171.775844022632
Ensley	92.0132543676319	0	38.9249424345326	1	19.8053554119542	160.310440873727
Ensley	85.0283267506615	0	41.346955067711	1	22.780902213417	159.223269936629
Ensley	88.1238981329221	0	36.8445742712356	0	17.3779138224199	151.263709701598
Ensley	83.3626531948671	0	33.7756581092253	0	30.8245854312554	149.093083888292
Ensley	90.2499947936581	0	32.7906250092201	0	15.0134353665635	176.432111416943
Ensley	93.0684981103813	0	43.6401372146793	1	30.9159757615998	139.807420629077
Ensley	88.6954234727149	0	54.514225294115	1	28.698166445829	132.449467121623
Ensley	79.8995966780775	0	33.1368976866361	1	22.0028101233765	173.927652337588
Ensley	91.8742013808329	0	41.204162921058	1	17.5495026400313	171.148078534752
Colson	93.9869670303689	0	50.3991968999617	0	27.7359015261754	165.872021117248
Colson	84.0714010985106	0	32.1741960139479	1	19.5206462498754	153.441793201491
Colson	90.9190489267549	0	40.4998429189436	0	25.1192515389994	154.388066818938
Colson	93.9199958166821	0	50.8912442496512	0	29.9504550592974	158.774617072195
Colson	106.041708545013	0	40.3126588044688	0	26.3012105831876	133.399557229131
Colson	100.279911214725	0	39.9070444295648	1	29.1981075285003	175.852464283817
Colson	96.650732905232	0	48.9390127139632	1	19.284177692607	140.959652219899
Colson	90.4495192542941	0	53.8545891188551	0	31.1929643992335	126.460822317749
Colson	89.2142652733546	0	48.5348146827891	1	25.6048528524116	168.787573920563
Colson	88.2418751386098	0	44.9698336608708	1	31.7907187715173	122.161541492678
Colson	95.6402206764429	0	32.9945200425573	1	26.187196993269	158.12412712723
Colson	89.1232419987131	0	42.2697214072105	1	18.5428847139701	125.734351412393
Colson	84.7882139828735	0	52.9396192473359	1	27.6665787957609	179.50672286097
Colson	86.4375928825891	0	50.507376594469	1	20.9854214638472	175.491324048489
Colson	93.7464880267976	0	35.3999863332137	1	16.3359660003334	158.426285041496
Colson	87.2339061627825	0	48.9139177615289	1	25.6193880876526	164.036745456979
Colson	82.2941056374826	0	40.0478188309353	1	29.2899348214269	126.453476124443
Colson	95.8901803059686	0	53.1354599643964	0	21.5825651073828	175.233787558973
Colson	90.7275586997873	0	30.9786653739866	1	24.1622659051791	141.058614668436
Colson	90.8523999462781	0	42.1173859748524	1	17.8541688108817	146.181079507805
Colson	93.4973312895665	0	52.2412199131213	1	27.2259266441688	179.162921234965
Colson	89.0129743961605	0	53.0857100745197	0	21.5992338629439	163.962058536708
Colson	92.7622315756186	0	54.0369153907523	1	32.7191985072568	140.152187724598
Colson	89.689156235806	0	30.406716595171	0	26.7965038353577	122.415814683773
Colson	96.4432145826423	0	37.1782453567721	0	28.0252200271934	163.067948226817
Colson	94.0492275112297	1	32.1742206008639	0	29.2031012009829	178.901512487791
Colson	105.192941305274	1	53.3247676223982	0	20.5549834249541	158.878707219847
Colson	91.8866089496589	1	38.4700383420568	0	27.8706677351147	146.067721894942
Colson	102.214330894637	1	53.5002434637863	1	30.6091609131545	164.749533254653
Colson	104.110117667959	1	43.8044593448285	0	16.7184965265915	140.239135231823
Colson	91.574482440415	1	53.969466262497	1	24.01912774425	164.881158680655
Colson	99.47606773251	1	42.3641486279666	1	29.0224323375151	149.587769103236
Colson	112.328962955314	1	54.6401169220917	1	19.2566619534045	150.827444898896
Colson	101.400955274274	1	50.8382269658614	1	26.4226620225236	121.526467138901
Colson	103.261920079515	1	44.6520159149077	1	32.8103211754933	123.495358801447
Colson	109.336060174577	1	44.2282171582337	0	22.2259592683986	122.399424011819
Colson	114.135802354646	1	46.9759196985979	0	29.8844517441466	159.164073681459
Colson	85.8591000961357	1	45.4368822171818	1	20.8689830405638	169.681828371249
Colson	92.5218283888481	1	33.7306363345124	1	25.8104149252176	156.603119848296
Colson	127.613227346456	1	38.9796670828946	1	22.9142254265025	176.338470666669
Colson	128.171609353538	1	32.4498562619556	0	28.3112607197836	130.11941971723
Colson	99.1485853369676	1	46.8902767938562	1	21.4527828199789	141.720396853052
Colson	88.7476346586572	1	40.7743931177538	1	32.4768115300685	169.701038855128
Colson	98.7458849024178	1	32.7789795771241	1	17.7653286932036	178.420081380755
Colson	101.729079810195	1	52.6441784820054	0	32.1101833693683	153.510234919377
Colson	96.0074042537269	1	51.37763085193	1	23.4028676338494	130.212248624302
Colson	93.168111571677	1	47.0367533806711	0	33.911989601329	178.143000933342
Colson	99.0556504254716	1	31.1709202313796	1	17.0666193170473	127.137311529368
Colson	107.065933607679	1	39.5206962258089	0	20.3512935945764	125.738131217659
Colson	104.326536883461	1	32.4768819333985	0	15.5000520916656	137.755054403096
Colson	110.142306180849	1	48.8550737162586	1	34.1544205835089	121.923623839393
Colson	87.7271150691543	1	48.1428226875141	0	25.3191673243418	154.974502008408
Colson	106.485003966888	1	32.8586083150003	1	24.3352915393189	169.124520155601
Colson	83.7849085006389	1	41.7375286878087	1	17.5583950895816	174.489910206757
Colson	91.1560829376501	0	37.3203966254368	1	21.4369765482843	161.130904681049
Colson	87.8809501563527	0	50.6933165842202	0	31.4638542663306	161.543450737372
Colson	88.0585070548416	0	38.8804710714612	0	30.9342365106568	164.209023644216
Colson	92.9881443216591	0	39.9011160666123	0	31.9119417574257	144.040890200995
Colson	88.9474436596992	0	52.6787032617722	1	21.7743638018146	133.393489457667
Colson	91.1249575086054	0	42.3614277748857	0	17.4757392611355	169.963038777933
Colson	76.4118494331052	0	32.1000047505368	0	26.1578550189734	145.98415017128
Colson	95.152950221924	0	49.832801213488	1	17.7493373304605	126.392880748026
Colson	96.092312574704	0	45.9783450420946	1	19.1573199583218	133.038134118542
Colson	85.5960086134555	0	42.9231014754623	1	16.3147473568097	142.044984390959
Colson	100.801561220609	0	38.0125460459385	0	34.078534077853	127.80610838905
Colson	88.2802516291296	0	47.9856837377883	1	28.5648099845275	137.193415481597
Colson	84.93069445971	0	53.1922643608414	0	28.0823047133163	121.526065841317
Colson	94.8873744147743	0	49.0286854107399	0	20.6844756519422	170.872644851916
Colson	83.4239338374341	0	38.5422938398551	0	17.9369196062908	165.17282422632
Colson	93.2130730294394	0	42.2559551731683	0	15.8425798034295	160.986908627674
Colson	87.2141078147929	0	36.7779880424496	1	18.6424549203366	129.999964521267
Colson	82.1298316361574	0	39.5635863544885	1	34.9796182615682	155.949036595412
Colson	86.202588233527	0	47.2904502716847	0	25.5869536846876	161.196797587909
Colson	87.0186041993617	0	47.8866557835136	0	26.9190109474584	139.035470285453
Colson	86.0066367606583	0	52.0319349842612	0	26.4231963688508	166.533129452728
Colson	98.6388218383894	0	43.2041332311928	0	27.0028628734872	144.964807746001
Colson	93.321699677469	0	39.1778484813403	1	27.7063180273399	135.475496286526
Colson	89.3587067973534	0	46.7356608144473	1	26.9137414963916	161.177153815515
Colson	98.8134378403649	0	35.9018822386861	1	22.5974249280989	166.310275602154
Colson	91.0194503989087	0	36.072321528336	1	29.4086157763377	160.929373372346
Colson	90.7473616097189	0	36.8282241525594	1	31.3766305567697	141.096213078126
Colson	85.5221261402509	0	43.8031230366323	1	32.3515348182991	160.743854739703
Colson	90.9550057805159	0	45.7461046183016	0	27.4171730922535	170.070563997142
Colson	86.4470448285054	0	45.7074516930152	0	27.4525014637038	170.252393181436
Colson	93.3002757284139	0	40.0177020824049	1	23.1461161887273	133.761224937625
Colson	91.9885586448374	0	40.08569917758	0	20.9140149876475	171.929860068485
Colson	90.5834499345645	0	36.1133484938182	0	16.3426769897342	161.569585874677
Colson	86.5492245514892	0	49.8096091568004	0	27.6990352245048	144.260765053332
Colson	87.7657410220322	0	31.3211650541052	1	31.7291589360684	141.304704397917
Colson	82.2693720402276	0	42.0852943626232	1	21.3042159006	153.670825869776
Colson	94.8790326025496	0	32.5850389618427	1	18.8646147493273	176.006451412104
Colson	90.0138865601027	0	44.3276911694556	1	32.5366318225861	125.458544762805
Colson	87.1192576641931	0	35.1090552529786	0	27.0042916107923	143.177074589767
Colson	95.1320521867753	0	42.1876554156188	0	28.0110588809475	143.637350862846
Colson	87.5893931215876	0	39.3586385017261	1	15.8819716703147	168.459619875066
Colson	89.208307576389	0	33.6566580238286	1	28.1545491050929	150.914662429132
Colson	87.1881841853518	0	35.0063185859472	1	31.2931595835835	134.619511468336
Colson	94.5285186171958	0	45.9724897122942	0	16.8034464400262	149.803766976111
Colson	94.7168264202248	0	48.4112544753589	0	33.4894897695631	147.662986856885
Colson	77.0477147666531	0	36.5317626111209	0	29.3320267507806	171.168587626889
Colson	94.7133864140126	0	31.2515684706159	0	28.8190269190818	131.236566463485
Colson	100.311507117563	0	36.4879168872721	0	16.0791814420372	168.291489109397
Colson	95.7538358466396	0	44.9049688421655	1	29.4841999514028	168.038785303943
Colson	95.8094474150905	0	54.7692788776476	0	15.3358627716079	151.479869848117
Colson	90.0660649983465	0	50.8137539157178	0	19.611926889047	138.667356530204
Colson	91.2909919903171	0	44.716695563402	0	26.3145609991625	146.449141586199
Colson	93.3643099423354	0	37.7985026349779	1	29.4611087720841	158.538267840631
Colson	89.4517869862145	0	34.9740116170142	1	24.3520500976592	166.200319728814
Colson	92.2372429575909	0	31.0511261818465	0	18.4067205851898	144.151268759742
Colson	92.8935817185737	0	30.0291258038487	1	26.5569343743846	152.899266667664
Colson	94.7301187794546	0	38.1309168483131	1	19.1686497721821	146.881795353256
Colson	91.6513887767971	0	41.4892968093045	0	15.0778801226988	178.001109883189
Colson	97.4145929905555	0	37.7943683543708	0	27.1061104908586	177.584702954628
Colson	94.7033519700135	0	54.0834097901825	0	30.0646090926602	157.613037885167
Colson	95.9859306529744	0	33.2139222312253	1	19.3925191601738	146.884164246731
Colson	85.9986057236284	0	34.3153226899449	1	21.3678032532334	122.593771652319
Colson	80.3656980576983	0	46.8763424502686	1	26.8370709521696	138.719148379751
Colson	98.4913670920612	0	54.5374112389982	1	33.8776873191819	176.599795343354
Colson	96.3996409997768	0	34.4214747089427	1	26.9913681829348	122.706788135692
Colson	96.0508328319036	0	31.6972172539681	0	29.708918617107	170.449398094788
Colson	92.788812042167	0	41.7978165159002	1	30.7781525561586	122.677098177373
Colson	88.4320157441907	0	39.0189842623658	1	27.8507520956919	159.672947376966
Colson	94.5805860427141	0	38.9331227063667	1	34.6244198549539	173.112977324054
Colson	94.5542771292825	0	34.816181876231	0	31.9849320920184	126.910282135941
Colson	91.4140808876934	0	36.2664739903994	1	26.5676892874762	177.144540608861
Colson	84.6846380831099	0	54.799445073586	1	34.3701906595379	146.71800729353
Colson	96.8970387826936	0	36.8194847903214	1	28.7751499004662	140.133846849203
Colson	88.9360632930778	0	36.9715620658826	0	30.239020138979	126.119404183701
Wells	92.2903066699827	0	45.3513850469608	1	21.1505406722426	159.518608963117
Wells	85.3208536385486	0	53.3832780388184	1	15.9464085847139	147.697362382896
Wells	77.8219001019653	0	46.4131880737841	1	30.0122792366892	128.685190030374
Wells	94.8587308917645	0	52.5039183162153	0	32.1553666051477	166.761474749073
Wells	77.8880009809331	0	48.7523066648282	0	18.3955013891682	148.792355940677
Wells	88.5751403474449	0	30.3491950046737	1	31.3313510641456	143.297932734713
Wells	87.1726419986654	0	41.6439839941449	0	20.9330637287349	174.618298248388
Wells	93.140081134281	0	44.293190598255	1	29.9626941978931	160.721030021086
Wells	82.7098349192548	0	42.2390854987316	1	28.3905606484041	133.193318098783
Wells	91.6936789871046	0	51.1687674163841	0	20.5840217927471	174.964675060473
Wells	87.8609965652961	0	48.5555588221177	0	22.4823545198888	167.726746215485
Wells	81.400057309991	0	45.6089564436115	1	28.3331425348297	178.812038241886
Wells	81.4665950441412	1	31.0600761219393	1	17.5943955592811	136.397305266
Wells	78.8332178567662	0	32.7366561291274	0	18.6470618192106	160.995423998684
Wells	89.0822440679321	0	41.2925682798959	1	23.7787857605144	129.875252349302
Wells	89.4415866869305	0	43.2247339817695	1	28.3181036543101	165.989749836735
Wells	89.0956259931973	0	54.9081074376591	0	27.1407043514773	147.355342973024
Wells	80.2035675660463	0	31.9187412632164	1	19.5578929269686	161.705287154764
Wells	98.7802059859199	0	46.2785405293107	1	20.2260493580252	135.059206984006
Wells	85.7012536394883	0	46.1534861952532	0	17.6515936292708	124.763572658412
Wells	86.9106669300459	0	39.4736286497209	0	29.0512374229729	136.58544790931
Wells	90.755750554533	0	41.9556344172452	0	28.3377162646502	135.823286259547
Wells	78.2166027174596	0	32.762749849353	0	32.2878817422315	145.979890208691
Wells	82.7910970957359	0	46.2249708373565	1	22.7203503949568	158.541642660275
Wells	86.0432263762731	0	52.7713775064331	1	24.1547359107062	164.405293283053
Wells	91.265143510623	0	42.6704363035969	1	24.4733862346038	151.837250045501
Wells	77.1901730016229	1	36.5248823666479	1	24.0648173401132	137.49269104097
Wells	90.3397802691164	1	43.9773218717892	0	19.081369866617	156.707212189212
Wells	87.2566590576378	1	46.2128575902898	0	16.2737075937912	179.530619163997
Wells	95.9881707842511	1	38.0544343800284	1	28.8393135461956	166.39165262226
Wells	102.273860027373	1	52.643128974596	1	34.9943493353203	175.193471903913
Wells	111.559376784677	1	49.0234935493208	1	34.6572057623416	157.275414476171
Wells	104.63683982609	1	35.6131690798793	1	33.4289620863274	149.198699793778
Wells	100.647501747322	1	34.5629216532689	1	31.1220102151856	121.358880833723
Wells	92.6778348595243	1	33.3816525072325	0	29.3669151747599	144.958271761425
Wells	109.043585753814	1	42.1150075865444	0	28.7528082123026	142.702610269189
Wells	110.233802983432	1	35.697045812849	0	23.9764453982934	173.617153172381
Wells	106.373927566403	1	49.718580332119	0	25.4017569357529	158.693394307047
Wells	98.0597617223591	1	31.6656172811054	0	16.8689766200259	172.869087089784
Wells	120.003285117472	1	46.5662782150321	1	34.2954960232601	179.287400753237
Wells	98.1060129664466	1	49.4412741286214	0	16.4425909286365	172.267073630355
Wells	84.7779536291501	1	40.8641274331603	1	33.5708019137383	166.04074801784
Wells	110.10543170915	1	51.3235007191543	1	26.8296391144395	155.588009585626
Wells	83.5006818075612	1	31.1195857892744	1	26.3481194665655	160.905164829455
Wells	81.989903673997	1	44.9239495862275	0	21.2349936785176	134.04713738244
Wells	102.585917689585	1	44.3230499757919	1	21.0408763866872	120.10732521303
Wells	85.6208769663055	1	34.1821617167443	1	31.2000773707405	128.814696706831
Wells	106.747624288183	1	53.147216392681	0	30.5351224401966	169.679598477669
Wells	95.7638176813305	1	33.4757901332341	1	32.3363273497671	152.906560557894
Wells	102.854865295314	1	44.4845837261528	1	30.575134512037	179.564732476138
Wells	111.642637197441	1	54.6632295718882	1	34.7680038632825	150.97130945418
Wells	118.009192330344	1	34.1967620956711	0	23.2711159344763	121.139680556953
Wells	84.5236380251431	1	53.0203082726803	1	23.4472522791475	147.084955503233
Wells	99.9029795664261	0	51.5115804690868	1	25.7581933215261	167.620510258712
Wells	88.6317951226893	0	32.9007114062551	0	31.3545666402206	146.887739198282
Wells	91.7858851268374	0	49.820472545689	1	28.3018116792664	127.955837231129
Wells	89.250271970209	0	48.9323380531278	1	22.4681747006252	167.621996230446
Wells	96.2833433112463	0	54.6185707277618	0	32.1495435759425	141.96041862946
Wells	93.8058199490582	0	41.3391068589408	0	22.1257540164515	144.104343038052
Wells	83.5815290967359	0	44.1384437738452	0	31.2837396049872	171.650908347219
Wells	92.9786212194762	0	38.4012193023227	0	23.2644902449101	133.424495360814
Wells	95.612925282951	0	44.0930586087052	0	34.8983839899302	175.244850930758
Wells	84.8618901044602	0	45.4077957326081	0	23.9669777918607	136.183521067724
Wells	80.3072580180706	0	37.0446195371915	1	33.041518596001	157.589064482599
Wells	84.561534693924	0	34.8920415516477	0	28.3999582566321	141.573640960269
Wells	97.1802756821866	0	50.0881600670982	0	34.7983904602006	157.245443277061
Wells	77.2262920130104	0	51.2471491307952	1	34.1119727073237	144.445658619516
Wells	83.8844364965797	0	45.0212448730599	0	17.5635157106444	142.611680421978
Wells	79.7174176116362	0	48.2042423635721	0	26.0344139905646	134.779283758253
Wells	97.6824245988672	0	54.8437306610867	0	17.3309230199084	160.182370156981
Wells	82.8582766973967	0	48.568100372795	1	32.9353876272216	146.688519241288
Wells	93.0237491808375	0	30.3853201400489	0	28.6820761300623	169.728987556882
Wells	83.3608075233886	0	39.7175544593483	1	30.3657869528979	133.307164264843
Wells	89.7776671361585	0	42.2473117080517	1	34.4843047438189	154.765307083726
Wells	83.5716801663207	0	52.2460209275596	1	20.6497471034527	167.869588346221
Wells	91.5534166510404	0	52.4650787538849	0	21.9543489906937	154.419073713943
Wells	83.1592520952066	0	33.5899217182305	0	28.5136670991778	169.508717833087
Wells	81.3138653627683	0	30.1488091656938	1	31.5291013196111	132.991894539446
Wells	83.0849424674214	0	37.3842097364832	1	27.5540460739285	179.607216641307
Wells	85.1845388926074	0	38.2829712831881	1	19.7011591400951	126.211259742267
Wells	87.2610033084823	0	49.8241253849119	0	21.3821106823161	143.300692085177
Wells	90.762447550607	0	54.0471495548263	1	20.9372617024928	159.723984044977
Wells	85.2554925152919	0	40.221368673956	1	23.1793979788199	176.200307887048
Wells	92.5130851759233	0	36.9628577621188	1	16.4269142132252	126.175702689216
Wells	79.9686578020391	0	34.3208368530031	0	18.7892884761095	122.490350115113
Wells	95.4924557347119	0	42.9464032303076	0	20.1410220982507	143.52373728063
Wells	83.2796451084331	0	30.9446747426409	1	16.7170987324789	152.323379460722
Wells	91.1729521822955	0	43.4681886935141	0	22.418975494802	146.472426666878
Wells	85.4819959238724	0	31.1287358822301	1	23.1553145265207	148.627870324999
Wells	77.3787394529133	0	41.8676433863584	0	34.327190858312	124.368547587655
Wells	92.4115810291522	0	54.4191824342124	1	24.7647583996877	153.067613113672
Wells	81.2459526759222	0	43.8968487386592	1	25.2804828621447	175.559065807611
Wells	81.7967451628799	0	43.0667406541761	1	26.8144820164889	120.738750002347
Wells	81.9234864760773	0	42.7922523999587	1	33.3411508938298	171.526926616207
Wells	85.4158710830793	0	34.5296681171749	1	16.9669207651168	126.634637676179
Wells	83.6794190381369	0	42.3446139623411	0	28.4177354536951	147.687007742934
Wells	88.9322702054062	0	36.8700469681062	0	17.2344418009743	159.456306486391
Wells	82.4910946254244	0	48.7065779289696	1	33.1911751441658	131.038780831732
Wells	91.1377737520021	0	50.2609051077161	0	17.7327278535813	171.022120811976
Wells	89.8392469533186	0	34.3689263809938	0	32.1867033373564	133.551298119128
Wells	94.0307570884789	0	47.2118275018875	0	33.7779475608841	125.350495604798
Wells	96.8350287480067	0	34.9135214125272	1	33.867345158942	163.804341056384
Wells	87.2943593108754	0	44.3403029884212	1	21.9625154463574	135.654412982985
Wells	88.8107274682889	0	34.4830356840976	1	33.3535530371591	162.56780967582
Wells	83.1690262848017	0	47.6610751484986	0	31.8244323786348	125.501083619893
Wells	89.8416994246051	0	44.3774595693685	1	19.1913239797577	176.309742950834
Wells	88.6404946569503	0	39.8858118464705	1	21.5418075909838	157.868570121937
Wells	92.0312233313334	0	37.5722469773609	0	25.8109113899991	157.043037526309
Wells	90.1505978120448	0	31.2501565506682	0	31.0031830752268	134.218014213257
Wells	88.695244730124	0	46.0634392348584	1	33.0671514477581	177.792016435415
Wells	86.9677112458107	0	52.6208805805072	1	22.3267550347373	129.047414073721
Wells	87.3905303605793	0	41.4943369699176	0	31.3084932882339	129.515751153231
Wells	92.5451815599352	0	35.4062620038167	1	25.436003440991	131.519681853242
Wells	84.3370879472894	0	42.8462462802418	1	28.8971874583513	131.214416585863
Wells	87.5315828621672	0	43.0526145221666	1	21.8711475096643	166.081589665264
Wells	79.8902464750752	0	36.6505230090115	0	18.3026783587411	170.719075589441
Wells	95.6640216520328	0	46.6322172211949	0	19.0787490271032	176.848093369044
Wells	84.7404225194209	0	47.1037633961532	1	31.2015386298299	156.552114808001
Wells	91.3405785075121	0	44.5039916096721	0	26.7930878186598	147.645598417148
Wells	100.049283049226	0	30.9903901198413	0	29.1857191175222	171.826447416097
Moniker	92.9644292083641	0	46.7422935250215	1	27.5971533404663	144.205437982455
Moniker	93.0774528035301	0	44.2016034224071	0	31.5412352932617	140.999364112504
Moniker	92.2545025310935	0	33.1893455248792	0	29.7976359678432	169.31607704144
Moniker	99.6373359279895	0	53.2268538034987	1	30.891372920014	169.124241191894
Moniker	93.1967285220233	0	39.9963336426299	1	32.3984328331426	167.948509650305
Moniker	99.3503618271117	0	40.3682421555277	0	25.8190581016243	146.315819188021
Moniker	98.2651081817657	0	51.8083078390919	0	15.1472208974883	164.959343746305
Moniker	104.481909446903	0	35.2013910608366	1	18.5304141137749	168.448629146442
Moniker	91.9869165846363	0	43.9712198986672	0	24.4674261007458	177.252870281227
Moniker	85.0353731988007	0	46.9059499341529	1	20.194184971042	147.574868914671
Moniker	93.2525303964303	0	31.3018169731367	0	23.0343007761985	175.835279454477
Moniker	89.2622504054652	0	42.4506445950828	1	28.1034715054557	135.288043557666
Moniker	97.6724830990999	0	45.9674000344239	0	29.606442512013	166.273393859155
Moniker	100.45098939544	0	42.0421400410123	1	29.9409497808665	158.843641988933
Moniker	94.9826019790552	0	47.6313299627509	1	30.1594954822212	122.460593325086
Moniker	92.219963897033	0	46.0295169334859	0	32.3299195570871	139.476070222445
Moniker	94.3603218436955	0	48.0804765375797	0	21.149639710784	128.486849865876
Moniker	99.6714680698741	0	35.325288727181	1	26.1274788388982	124.023056952283
Moniker	94.7172293184617	0	42.8345276461914	1	28.4465724602342	163.587142489851
Moniker	95.2452171958514	0	49.3062202364672	1	28.0396148236468	151.20521442499
Moniker	89.3044604122575	0	33.8484838849399	0	34.7823693230748	122.72483447101
Moniker	91.0415108166611	0	33.0547434114851	0	27.1429409412667	166.827462916262
Moniker	99.4256519036814	0	36.8226675037295	1	26.5995288966224	140.560314520262
Moniker	85.9254807084381	0	44.2269147501793	0	15.5955405160785	132.624723552726
Moniker	100.395449669851	0	31.5077009738889	0	15.6741914572194	126.038266816176
Moniker	95.0740753428136	0	31.3097929535434	1	28.589925551787	156.753628347069
Moniker	102.388503559444	1	34.1379574744496	1	27.3786327848211	155.12087718118
Moniker	108.528179847171	1	33.2327533117495	1	33.7370925862342	156.939034131356
Moniker	90.2437188180891	1	44.8664884851314	0	22.6143103884533	175.730183646083
Moniker	115.802878463243	1	50.144568872638	1	19.2246268689632	146.355382651091
Moniker	101.307353432362	1	36.3892851001583	1	22.7890664432198	138.2602009736
Moniker	97.1063161790327	1	53.1185735028703	0	20.3240409865975	165.299240746535
Moniker	112.399010045499	1	33.1187166518066	1	26.013729176484	134.377174973488
Moniker	90.5363146157089	1	53.9208247396164	0	23.8585108844563	137.602259321138
Moniker	118.64113449741	1	53.5771514824592	0	29.9860436562449	145.702701774426
Moniker	105.648577766258	1	54.2187249998096	0	17.1129562612623	132.898248159327
Moniker	107.604599658274	1	51.0974642366637	1	31.2656705314294	130.469527523965
Moniker	83.1401684431502	1	44.2976565286517	0	18.1860450375825	135.556529397145
Moniker	89.1974470242321	1	32.1700035256799	1	31.2124803476036	139.878662419505
Moniker	85.9934863828622	1	40.8597516431473	0	31.1297465814278	149.217848991975
Moniker	98.1748412462561	0	54.3418320082128	0	23.2495773024857	140.278503829613
Moniker	93.309204763491	0	51.9243562023621	1	19.4726981129497	145.641230740584
Moniker	89.1661921285081	0	48.1206960463896	1	25.1539057027549	124.944726470858
Moniker	89.5536152298191	0	50.4500448715407	0	17.7812547329813	126.23084735591
Moniker	89.2426510126041	0	50.8762394904625	0	28.3093657391146	146.015165532008
Moniker	100.923349909643	0	46.6514356154948	0	33.1918023061007	129.478484443389
Moniker	97.0650743915511	0	36.7148267815355	0	20.3657174948603	145.397247746587
Moniker	89.8198620216705	0	47.8593773569446	1	20.9126100689173	169.877462368459
Moniker	91.1215814610132	0	33.1017810688354	0	21.9930055271834	128.748340490274
Moniker	87.7166132602185	0	30.4822641261853	1	18.3443359145895	126.848016525619
Moniker	95.6754516758673	0	50.6298501288984	1	33.1564913829789	166.848008162342
Moniker	95.3524106721727	0	30.9501734399237	0	17.5195174338296	153.472086586989
Moniker	87.1611479943351	0	41.8633710546419	1	28.8341202493757	135.691333129071
Moniker	97.0556532170083	0	30.1241931284312	0	33.2598936231807	175.433752709068
Moniker	90.0204434702048	0	39.570436750073	1	33.6345679638907	128.532965504564
Moniker	93.6041179133136	0	38.9107153122313	1	30.2084392029792	174.898739559576
Moniker	85.4651236859665	0	49.9919208709616	0	26.1519449530169	178.48852568306
Moniker	94.8706244829473	0	46.6869526961818	1	19.1659200983122	124.624169678427
Moniker	86.296760717271	0	38.2308108510915	0	22.300858059898	138.776093465276
Moniker	84.1068740850911	0	47.8327925736085	0	34.9868643470109	170.23247604724
Moniker	96.3333189929845	0	37.0143168792129	0	30.7760911155492	130.928676836193
Moniker	90.7049064759235	0	51.3798064389266	1	21.1056833807379	138.592123654671
Moniker	92.2601945763429	0	33.4088082902599	1	26.370318075642	157.398577407002
Moniker	92.5414090171517	0	30.9281463164371	1	28.6480060825124	145.16209602356
Moniker	87.6537019035825	0	39.4276589981746	1	30.3989652823657	147.493744092062
Moniker	84.0645141643293	0	43.9647236443125	1	33.195563973859	148.302055187523
Moniker	97.0657720581418	0	43.6771977704484	0	15.3964715404436	157.86018003244
Moniker	82.4252071501005	0	45.5171709833667	0	16.1722007393837	174.68585472554
Moniker	89.5029968275198	0	49.1726292658132	1	17.858998128213	171.831768220291
Moniker	95.9646083923701	0	42.6839530596044	1	15.234254123643	129.436849392951
Moniker	90.9587947642392	0	41.8627487390768	1	31.0397994611412	125.04551759921
Moniker	87.8313567220111	0	39.3029960815329	1	29.4327155314386	126.15344571881
Moniker	84.5617811649567	0	52.7428925747517	1	28.9320803852752	134.468317218125
Moniker	87.2692946891533	0	43.6816511978395	1	21.8567418307066	177.324157138355
Moniker	93.9974057942341	0	47.2264622175135	0	34.1827609809116	162.537877829745
Moniker	92.4340310980265	0	53.8927166094072	1	32.3756581032649	172.331314813346
Moniker	84.5522323313974	0	37.2873967932537	0	22.4661296559498	137.032559271902
Moniker	95.975939961676	0	30.9435454499908	1	22.7335117664188	172.896646298468
Moniker	101.501941705838	0	38.7719505827408	0	29.2071290127933	136.251655882224
Moniker	93.938334749779	0	47.3716527875513	1	26.2486583599821	133.781557758339
Moniker	87.5173881527255	0	34.2208025290165	0	26.3460194179788	149.553033127449
Moniker	89.8684881576729	0	48.7949422514066	0	28.214464392513	128.26781458687
Moniker	99.9479756976972	0	33.5970096709207	0	22.0460029691458	124.901421088725
Moniker	98.9717830547706	0	35.2023200783879	1	26.439775461331	137.765910839662
Moniker	89.3675881507009	0	42.1492875565309	0	32.149741705507	165.638668444008
Moniker	88.9169387491078	0	48.0218803929165	1	26.9220087630674	169.42444183398
Moniker	92.2681494451418	0	47.8864801244345	0	29.3191500939429	142.404067148454
Moniker	90.3061574048525	0	36.4131217601243	1	31.6859067324549	136.102618100122
Moniker	90.9653165602281	0	46.056264488725	1	22.9555191798136	158.160908776335
Moniker	86.0648324491295	0	31.1665071942843	0	19.7011879924685	145.826548445038
Moniker	82.9075702121518	0	33.6927753768396	0	19.6396516030654	130.607944666408
Moniker	99.101459075167	0	52.9382942954544	1	34.8580713337287	162.604115023278
Moniker	97.3071644466355	0	50.4616903327405	0	28.1776403263211	121.21755417902
Moniker	100.065700484467	0	52.5543849461246	1	24.8484667437151	175.605561495759
Moniker	90.5917891869149	0	36.7938810621854	1	21.5952694555745	167.477268157527
Moniker	87.1068696327245	0	41.5578248281963	0	22.779400954023	140.046096830629
Moniker	83.1233894101388	0	47.8516424202826	1	23.6734196776524	121.926662405021
Moniker	86.9161408206383	0	50.4823219275568	0	34.3217338668182	126.088438639417
Moniker	91.9673598945636	0	42.659659574274	1	29.0470024570823	163.905231901444
Moniker	95.188988687035	0	51.5654487314168	0	25.8373931515962	165.144288106821
Moniker	84.3095552478822	0	33.0101357551757	1	17.2272117622197	137.161747254431
Moniker	95.1617173826778	0	37.1236689458601	0	33.9795136125758	125.929363653995
Moniker	99.8779878078465	0	31.8314827349968	0	30.9664881741628	143.504521069117
Moniker	96.1641178331558	0	45.541430976009	0	17.5980457058176	170.014962726273
Moniker	101.78333027245	0	36.3350780343171	1	17.7560320915654	128.157612662762
Moniker	96.4910821775404	0	35.9498090238776	0	32.0483343442902	159.354134718888
Moniker	93.3009855832689	0	50.5706064938568	1	15.6471719313413	126.032178048044
Moniker	85.9615909334866	0	37.7847202832345	0	33.1054444750771	138.484062175266
Moniker	93.9470859268546	0	34.3891381006688	1	22.6674041291699	160.283784437925
Moniker	96.8177886515126	0	53.6011168395635	1	17.3692129924893	128.497209828347
Moniker	94.1731627988206	0	53.0873356515076	1	22.3600142961368	138.65863988176
Moniker	97.1610448965153	0	34.5499155239668	0	27.5186673691496	137.124000806361
Moniker	101.541181973378	0	54.3691390671302	1	23.6510615004227	120.013037170283
Annelle	95.112623993099	0	38.2743759674486	0	19.0046054450795	175.262974002399
Annelle	89.933460265483	0	48.346506828675	1	33.7296295119449	155.252095749602
Annelle	96.9163434806783	0	54.9194938282017	0	31.8762564705685	174.291204088368
Annelle	94.2579754244885	0	30.1463499618694	1	17.3027295526117	178.397360150702
Annelle	93.6774999547427	0	35.7145380647853	1	30.2170526375994	171.797746340744
Annelle	88.8841717032085	0	40.4914839437697	0	29.9103670241311	166.994302463718
Annelle	95.7838694763579	0	37.6300447341055	1	31.4041092386469	125.621056384407
Annelle	93.9145205727983	0	33.6813682992943	0	33.9147064415738	147.515559601597
Annelle	90.8013506269524	0	35.8800773287658	0	18.6849639890715	177.426098361611
Annelle	92.8707487293337	0	47.7038427791558	0	17.2017954988405	145.427590599284
Annelle	88.1270239771844	0	46.9721005600877	0	21.1816701479256	164.742081267759
Annelle	97.5207706331864	0	45.4404863365926	0	34.6134730894119	153.822855083272
Annelle	92.4245701813073	0	46.1158026719932	1	25.9151852549985	167.923717000522
Annelle	90.211436801686	0	37.9421657894272	1	19.1959256771952	137.88323010318
Annelle	90.0169858970166	0	54.5619412802625	1	31.2120861886069	162.918330724351
Annelle	94.4297687549687	0	41.7662744480185	1	34.0931652765721	134.679523729719
Annelle	86.7578605613686	0	50.7621877256315	1	20.7101812586188	161.091359518468
Annelle	93.247818714855	0	35.8156471757684	1	30.6192407989874	160.976927904412
Annelle	89.110466541703	0	44.1383942973334	1	28.5612851381302	172.152921706438
Annelle	86.8934219192669	0	44.3247566535138	1	31.3083929056302	171.118972934783
Annelle	101.936197717415	0	34.5518423139583	0	21.3568852609023	149.916013833135
Annelle	95.1836223636872	0	49.4761134800501	0	23.9735759887844	120.172790628858
Annelle	91.7631802199828	0	47.2882137587294	1	20.0398168480024	148.461371348239
Annelle	96.1057458117069	0	43.1822602823377	0	27.1925679966807	167.641183496453
Annelle	84.1123528130212	0	37.9582066449802	1	21.0675284219906	148.962532072328
Annelle	110.18396493435	1	41.66949258768	1	25.0005796272308	133.268973547965
Annelle	93.1480134002944	1	31.139634923311	1	28.4007805353031	134.054875010625
Annelle	98.6535273413059	1	46.9704334693961	1	32.3728821612895	128.352648136206
Annelle	105.044958977926	1	30.7466587761883	1	25.2620754577219	144.260083241388
Annelle	83.5176504953903	1	51.9689897785429	0	27.6368521805853	156.476636230946
Annelle	98.8374781227772	1	45.9271961543709	1	16.6242849826813	171.558236335404
Annelle	106.868566385085	1	33.1724136380944	1	34.4659483199939	156.57024751883
Annelle	103.62002995873	1	48.5368906415533	0	22.2381681017578	174.039968275465
Annelle	102.733869595469	1	44.7981623420492	1	30.8339658658952	124.551945584826
Annelle	95.1476466927878	1	50.5451951478608	0	18.5521922027692	171.107107540593
Annelle	97.747208930159	1	35.321025243029	1	15.9773750323802	176.541789933108
Annelle	94.6402278991453	1	31.4822224387899	0	15.5076246615499	124.304687418044
Annelle	102.268208388537	1	37.8475182759576	0	31.893053916283	175.87840477936
Annelle	98.5137561074693	1	34.2247029254213	0	34.9526375019923	164.122872306034
Annelle	112.584854190428	1	30.8922942564823	0	16.0531265614554	125.404395237565
Annelle	101.779814669323	1	49.1588784276973	1	27.9101219633594	148.008340671659
Annelle	112.454069775979	1	34.7133872343693	1	21.1020643729717	145.240112976171
Annelle	86.612324026373	1	34.1883961472195	1	23.2883670227602	157.09020125214
Annelle	92.4243778146816	1	41.5700464812107	0	17.973999758251	151.100591146387
Annelle	98.199593516535	1	52.7270494331606	0	31.7893409915268	136.047977604903
Annelle	84.2830091781936	1	35.3854813566431	1	15.2526305383071	147.741327672265
Annelle	85.7453676948038	1	33.3209528541192	1	19.5730614801869	131.063334415667
Annelle	113.291574360839	1	45.0728944048751	1	29.4460195349529	134.531948086806
Annelle	99.8031859131011	1	48.2497713947669	0	28.4311819449067	174.013864570297
Annelle	100.584150902745	1	35.997219576966	1	15.2502372907475	120.852649225853
Annelle	100.116048319065	1	32.0751885545906	1	29.4622996263206	178.622851967812
Annelle	98.5152348839466	1	54.5839768729638	1	30.0789671717212	130.118503253907
Annelle	100.381949853406	1	43.2673678395804	1	30.8303526928648	145.022680750117
Annelle	89.8434835400559	0	36.9333830382675	1	20.4426431190223	126.251633302309
Annelle	93.631454138036	0	48.6282145732548	0	19.7471650177613	177.963781370781
Annelle	98.4881620174579	0	53.6008399864659	1	30.2144397888333	128.712128740735
Annelle	83.4630840700542	0	46.1014164565131	1	31.7182619264349	166.292151832022
Annelle	94.7911958390589	0	54.0883213176858	1	32.1123850904405	169.201859361492
Annelle	90.1088986381483	0	42.080879311543	1	17.264897194691	144.567265771329
Annelle	97.8381010586132	0	31.885342731839	0	23.6383194942027	164.622272076085
Annelle	83.1367607356309	0	50.0348678685259	1	17.0099071739241	120.582768274471
Annelle	93.569670587801	0	39.9130997608881	0	22.1289107855409	151.172355534509
Annelle	89.3003800779535	0	51.4844863920007	0	34.0040813060477	168.538206475787
Annelle	91.9172480730798	0	42.4547142826486	1	32.3468020139262	134.351852741092
Annelle	96.1793373831783	0	35.6366722972598	0	16.062979362905	120.173884313554
Annelle	92.512931978043	0	47.6956922281533	1	24.6174920257181	147.441781125963
Annelle	91.2595105632036	0	49.4149796967395	0	33.6109799193218	136.360982931219
Annelle	92.2721447685806	0	49.2411793861538	0	21.0114860115573	154.021864528768
Annelle	94.7584984167836	0	32.8344167687465	1	30.4433279391378	168.465675786138
Annelle	87.9295147583579	0	41.2047674541827	1	30.2132183080539	134.544711280614
Annelle	93.9057645817476	0	35.8196826779749	1	32.5881495280191	134.088923991658
Annelle	88.1309873638816	0	30.104143563658	0	15.0931279361248	123.467210526578
Annelle	98.4084560092715	0	41.2107030523475	0	19.4118909584358	153.325110166334
Annelle	96.8810117532491	0	37.4446917802561	0	23.6396409291774	137.798659298569
Annelle	99.3929199031994	0	41.795801052358	1	29.7561616962776	155.400358457118
Annelle	90.587209172598	0	38.9569848089013	0	17.4938805727288	177.911282116547
Annelle	87.7612041957196	0	35.9586529678199	1	31.3065887801349	121.313924104907
Annelle	95.7258115871763	0	30.5240704165772	0	26.3738212315366	135.305951200426
Annelle	93.0707433544365	0	51.2155365210492	0	15.8032377669588	162.374857412651
Annelle	86.3466665505423	0	48.0954522278626	1	19.0303100738674	151.827400317416
Annelle	103.731437840009	0	34.5356984599493	0	23.8994276570156	167.047900152393
Annelle	86.8236355737338	0	37.7047059021425	1	19.6553934225813	123.936510281637
Annelle	98.8334471193603	0	41.531401873799	0	19.4590753968805	155.501203844324
Annelle	89.3008142418197	0	40.2839432307519	0	30.3328804578632	142.527069202624
Annelle	95.5435422983353	0	42.7891931741033	1	23.3620646689087	123.819323075004
Annelle	96.4327638161324	0	54.5796183357015	0	31.1921421205625	177.621234138496
Annelle	102.726190616196	0	37.0709720836021	1	26.3026038883254	140.037897457369
Annelle	101.053151689925	0	45.337493061088	1	30.3206012351438	179.183930992149
Wesson	86.9266568297212	0	41.0538739478216	0	31.8577272631228	140.555991162546
Wesson	98.2985417413684	0	51.994033944793	0	22.0640251133591	174.732618103735
Wesson	87.9101033653759	0	46.0092906211503	1	19.0968654165044	146.602891422808
Wesson	85.829736534104	0	40.0526701484341	0	29.1742812283337	154.483889015391
Wesson	85.8488112017537	0	31.7724266508594	1	32.127130352892	128.90236064326
Wesson	82.5847028577257	0	52.219747066265	1	20.8786044316366	173.317674128339
Wesson	98.5057822017345	0	36.828718399629	1	29.4649479724467	129.098253739066
Wesson	95.8387925418902	0	48.5365180834197	0	20.3593891952187	141.769831697457
Wesson	92.7098596282216	0	46.2314970570151	0	17.0982766151428	130.473092389293
Wesson	89.4837093912511	0	48.7785499962047	0	18.4215418016538	149.992938218638
Wesson	101.102695595576	0	54.2723008443136	0	17.8256138879806	170.614682198502
Wesson	89.15852387174	0	40.3236981027294	1	19.7342531383038	131.392548079602
Wesson	93.1450240983502	0	51.6804652591236	0	29.1524262679741	155.458535570651
Wesson	95.9045324420726	0	49.9852138757706	1	18.2786497054622	148.997885570861
Wesson	100.347722345014	0	38.3293720323127	0	18.4282637014985	144.800487100147
Wesson	90.3571551971104	0	46.0072756698355	1	29.1488960199058	129.837487014011
Wesson	94.5356814818773	0	50.4537750862073	0	28.9366287458688	162.888316148892
Wesson	88.1609944320827	0	42.8993637452368	0	27.5992085738108	172.621240024455
Wesson	92.0390546508174	0	54.9723913671914	0	26.0559761757031	123.558380305767
Wesson	91.2156022640611	0	50.1502820069436	0	24.9524020263925	170.960338446312
Wesson	85.1125182396105	0	43.8797378051095	1	34.8602914158255	157.265159371309
Wesson	93.6461355763654	0	52.9468397563323	0	23.3344684960321	175.162574420683
Wesson	89.4058100676762	0	53.3394960931037	1	25.2917354367673	170.970189347863
Wesson	87.9135557225913	0	51.0085341823287	1	19.07522266265	157.449401076883
Wesson	99.7215000945258	0	41.6722315899096	0	27.1419315924868	168.224079203792
Wesson	93.9387236127102	0	46.004445287399	0	23.7665121164173	177.199856797233
Wesson	100.109399491488	1	46.2224251311272	0	30.9013230912387	175.662720543332
Wesson	97.4975999536803	1	46.7376580648124	1	29.1305099846795	167.404089560732
Wesson	87.3184316090058	1	46.0874921479262	0	21.4262242056429	153.339086193591
Wesson	102.252859396262	1	51.364456275478	1	27.4336349451914	145.008047972806
Wesson	88.3683678295233	1	48.7558482808527	0	18.9124919334427	176.319496608339
Wesson	111.06231311616	1	43.1826515600551	0	29.3777643376961	123.613035581075
Wesson	91.8115815020008	1	41.5961707662791	0	30.761076095514	156.09760814812
Wesson	91.354866120752	1	50.0547581014689	1	21.1582324979827	138.973040501587
Wesson	99.2870591978635	1	34.9376205075532	0	34.4330855971202	137.800505915657
Wesson	99.4099109799282	1	51.8367450521328	0	18.1123535940424	133.611692832783
Wesson	97.083597997951	1	36.545784836635	0	33.9003793010488	155.574209704064
Wesson	102.527716462594	1	41.0066728957463	1	15.7889052899554	155.740769519471
Wesson	85.7295001259982	1	48.868652760284	0	28.2200354011729	138.305730661377
Wesson	97.1834341740134	1	32.8782222652808	1	28.4594092424959	155.3313803114
Wesson	86.4847920102586	1	48.3948809397407	1	24.0540371043608	153.181363837793
Wesson	89.3356938519459	1	43.9799623284489	1	30.4611574625596	121.613551899791
Wesson	107.643846676921	1	34.5347296341788	0	28.1509170820937	130.120728802867
Wesson	109.406160655352	1	43.1252641032916	1	34.5517031382769	157.345425384119
Wesson	113.620037595786	1	40.9851181623526	0	26.5373654523864	143.57208006084
Wesson	97.7084079099583	1	43.8965661346447	1	21.5926317358389	144.901174600236
Wesson	105.135605826534	1	54.1223602672108	0	24.4258932257071	160.429025804624
Wesson	86.6098837137238	0	52.9909087356646	1	18.8448671530932	135.109620695002
Wesson	88.8298970731722	0	48.384818272898	0	18.7550325179473	152.666462673806
Wesson	90.9268400781421	0	46.2679611414205	0	29.3381349742413	144.231165745296
Wesson	86.7645360512066	0	32.6891173911281	1	23.4470320260152	128.911863863468
Wesson	86.5064764171428	0	45.7444455544464	0	15.3049547690898	146.391046629287
Wesson	97.1733732786021	0	54.4101294374559	1	20.2295229630545	130.359261995181
Wesson	91.2057041259055	0	31.0993708856404	1	31.4496074710041	141.102540087886
Wesson	88.0793362597886	0	54.3530019477475	0	23.3266579918563	120.369575237855
Wesson	88.4932713841275	0	52.0098323014099	1	25.4033048311248	139.691409082152
Wesson	90.0988261401495	0	35.6350673781708	0	25.9998052567244	134.295827443711
Wesson	90.6129821794717	0	51.4910592592787	1	32.4764515971765	172.873874595389
Wesson	94.991787527369	0	47.0110952050891	0	21.9830999244004	121.997856362723
Wesson	87.9862926809889	0	40.4397096380126	0	15.7556411484256	126.77466432564
Wesson	90.0514526347173	0	41.7646827595308	1	34.4887819653377	143.137963414192
Wesson	92.7822056365237	0	48.178667104803	1	23.578319856897	172.432430796325
Wesson	86.0400408418279	0	40.0527561269701	1	24.1623659711331	166.152921603061
Wesson	96.4433616968589	0	40.2835548634175	1	16.8074060138315	139.855794198811
Wesson	83.7120847299163	0	42.8392979851924	0	27.61605984997	130.427823155187
Wesson	102.38233086673	0	49.5015219796915	1	23.0113092763349	128.201160309836
Wesson	95.1604566439505	0	38.4862694900949	1	20.7800961658359	164.13118719589
Wesson	94.0720652549732	0	33.4147440688685	0	34.9674812005833	145.866661118343
Wesson	93.1179236875899	0	44.6903875225689	1	25.4957807995379	140.291857095435
Wesson	95.4821272154638	0	44.0653226990253	0	21.7545449361205	128.760418910533
Wesson	91.9781676498373	0	51.6661772399675	1	22.5099254678935	141.851529674605
Wesson	95.0443500503603	0	46.0344958829228	1	33.1278768042102	168.873154507019
Wesson	93.4378084850536	0	41.6675380792003	0	22.6847758330405	167.760588414967
Wesson	94.1086384679739	0	49.1164024930913	1	21.1673939181492	151.104248841293
Wesson	91.9050027242501	0	35.215015943395	1	16.3621522672474	156.725346297026
Wesson	89.0149746043413	0	38.2874248269945	0	26.341862664558	166.712227310054
Wesson	90.3131075868534	0	36.7673992307391	1	23.966513639316	163.066687895916
Wesson	87.0079748028429	0	37.7807366265915	0	29.250094932504	128.215369745158
Wesson	102.765387499431	0	52.2180481301621	1	28.5629101656377	137.667955448851
Wesson	95.8179200466496	0	47.8146385936998	1	17.946192799136	175.777301229537
Wesson	95.6111495419064	0	34.6927216579206	1	17.0594190899283	120.832792748697
Wesson	95.8683057073613	0	50.7120436651167	0	33.6898561147973	142.151588620618
Wesson	93.1354101498306	0	42.9815297084861	0	23.2698411168531	136.685408418998
Wesson	86.698432082898	0	40.3605450771283	1	23.5493085999042	129.017158560455
Wesson	92.8419499660048	0	52.0015073835384	1	26.0718656284735	149.602662739344
Wesson	88.8442827342624	0	34.4560867536347	1	33.0529328482226	152.090554959141
Wesson	95.5941630024584	0	39.8375689412933	1	29.4980083452538	135.783884539269
Wesson	99.4416906413317	0	46.2290784122888	1	32.889164336957	148.680842178874
Wesson	90.3385556100342	0	40.8290075790137	1	18.2164253573865	142.806970034726
Wesson	81.9516761084246	0	38.9511248457711	0	17.2022301750258	177.399409054779
Wesson	98.0979990735871	0	35.3179011156317	1	17.6684149168432	150.229329038411
Wesson	94.6694773622546	0	47.265759332804	1	21.0467171203345	161.173434779048
Wesson	94.1675607142095	0	30.224315864034	0	19.6174741676077	143.691369700246
Wesson	94.3184664842492	0	37.2838630992919	1	26.3232118263841	158.122065262869
Wesson	96.5432542484669	0	52.6052278361749	0	19.0579528640956	125.681216013618
Wesson	87.1376436960067	0	50.5399427388329	0	31.2013083184138	123.906308901496
Wesson	92.6668092889715	0	45.7751741528045	1	27.5764985568821	137.340910532512
Wesson	98.0047780979828	0	49.43600550876	1	24.4221539702266	165.485258493572
Wesson	94.6018940623118	0	31.1628841632046	1	15.3496688138694	160.134954708628
Wesson	94.4704687199096	0	41.0643967753276	0	34.3917766492814	133.757719933055
Wesson	98.5125317287799	0	44.5962275215425	0	24.5129169523716	151.115928045474
Wesson	96.4831675258101	0	32.3819172929507	0	27.2590186167508	168.1722376775
Wesson	95.7792238695619	0	40.4574018099811	1	26.6835488798097	136.094245389104
Wesson	106.691429398256	0	50.996535505401	1	15.2608068287373	126.973787862808
Wesson	96.3007060682396	0	47.1053352532908	1	26.9618984358385	150.8229042124
Wesson	89.956203520649	0	36.790607131552	0	30.2983140945435	129.251819341443
Wesson	98.8916880975608	0	44.9218923121225	1	26.8303153337911	176.288972063921
Wesson	93.6125279443038	0	52.8586403653026	1	34.2913628416136	130.558773558587
Wesson	94.6766834584291	0	31.843276724685	1	15.8473847527057	138.460854277946
Wesson	95.7286315934501	0	37.5773943855893	0	15.9829412121326	148.737334571779
Wesson	87.2471483444047	0	47.1297708759084	0	16.8829578952864	128.706719311886
Wesson	98.9667760625418	0	46.7476414993871	0	28.0761666689068	168.285170034505
Wesson	94.8005122345017	0	38.751000079792	1	16.9331392506137	126.535886968486
Wesson	93.4578794393728	0	51.4490109530743	1	29.995766771026	157.683835602365
Wesson	96.0971232519276	0	52.0841893635225	0	18.0688733933493	167.529746275395
Wesson	100.699062000347	0	41.9363329606131	1	24.3289372278377	132.562206527218
Bexley	100.017202730191	1	43.5608209995553	1	28.5811899229884	124.253014423884
Bexley	108.149677388698	1	35.1270864496473	1	18.0292117688805	121.622975659557
Bexley	97.9159481091067	1	40.1448481378611	0	16.6561214858666	160.809097979218
Bexley	98.1970944405929	1	34.5651869673748	0	17.3262022389099	136.02354768198
Bexley	98.6451999637637	1	33.5665937757585	1	15.3004125831649	168.429198246449
Bexley	102.30842930619	1	35.9372625662945	0	25.3654341213405	179.60490079131
Bexley	84.2113612532083	1	31.0526593367103	1	33.3717174688354	166.88500165008
Bexley	104.462461450237	1	50.448119478533	0	21.9748462969437	138.088008463383
Bexley	111.667670939613	1	35.4304881196003	1	26.2310067843646	129.792720889673
Bexley	98.5053117658808	1	39.7217311966233	1	33.018221440725	178.518659938127
Bexley	98.1028646445807	1	35.4479733633343	0	25.2621614327654	138.866539020091
Bexley	102.133792885708	1	32.4014444265049	1	25.5124413874	151.074791844003
Bexley	89.5653375557009	0	41.746486206539	0	33.3563391026109	157.712435899302
Bexley	90.9781119812683	0	53.3583878201898	0	26.9830530975014	157.685057851486
Bexley	89.6594385051616	0	40.9026254387572	0	19.5010764105245	123.643592870794
Bexley	91.8099472966126	0	42.3394607973751	1	17.5285616982728	164.61696264334
Bexley	84.5082814520557	0	38.442398160696	0	23.9402867015451	146.252266773954
Bexley	88.5137791757903	0	35.6347020668909	1	32.6330790109932	161.026463080198
Bexley	90.9166308168953	0	47.9731205862481	1	16.2363979173824	167.590066962875
Bexley	109.688443157286	1	36.2339519092347	0	31.8462730105966	170.963941449299
Bexley	85.1885521975838	0	41.1748193856329	1	23.9221961610019	133.536243857816
Bexley	88.2994501456303	0	36.7803811805788	1	16.1384344380349	150.271625099704
Bexley	91.9180615706868	0	49.6040052571334	0	21.334525924176	129.022533288226
Bexley	94.7697092611493	0	39.5260578556918	1	30.5462819663808	160.660647768527
Bexley	82.1466559403803	0	39.9464772909414	1	30.4547940380871	159.071629922837
Bexley	96.7410113946042	0	48.6881165194791	0	26.2262633629143	162.714544460177
Bexley	79.7831504122193	0	47.9998606152367	0	22.2967298375443	167.536570890807
Bexley	91.4872141733597	0	39.6251413691789	0	34.4764360226691	159.751334041357
Bexley	85.1740890766356	0	50.9345087059774	0	29.1136216837913	169.149185288697
Bexley	86.6705322980746	0	40.995652503334	0	19.1727284854278	166.170818642713
Bexley	88.141269648781	0	40.3445189888589	0	19.3768457463011	156.419800110161
Bexley	96.9847555701849	0	46.2317773560062	1	28.8008689368144	167.239051912911
Bexley	86.441146772142	0	30.1176635210868	1	21.7179764574394	167.991442093626
Bexley	95.336491115715	0	41.3598247640766	0	31.5140831982717	138.143341317773
Bexley	90.298115569574	0	46.3986167754047	1	31.9975062087178	170.532771726139
Bexley	95.1643219105701	0	35.7685331383254	1	30.0097707193345	138.521583471447
Bexley	99.520645477587	0	31.8636799359228	0	22.5916902208701	125.834359922446
Bexley	88.4965763085359	0	40.2987036516424	1	23.9562407555059	165.931916967966
Bexley	91.9575678548434	0	51.4484899071977	1	33.7199370749295	158.469371460378
Bexley	88.7368978035772	0	36.3236210320611	1	28.8141721952707	171.039086510427
Bexley	90.2475808205224	0	44.478329353733	0	29.630274772644	167.141189477406
Bexley	84.6426551626287	0	36.5470141475089	0	19.7138016205281	121.153574916534
Bexley	86.2409897128891	0	35.35992498626	1	33.0585051653907	143.963506948203
Bexley	90.9882675379894	0	39.013324812986	0	27.5507009075955	150.52879366558
Bexley	93.6118158292884	0	32.4101598537527	1	23.3928909897804	169.978288002312
Bexley	79.8509290294874	0	36.9222754740622	1	29.7489645797759	129.651217865758
Bexley	90.0735707803165	0	42.6375382533297	0	26.149891577661	154.418650190346
Bexley	81.8341566876555	0	53.8626953039784	1	32.2994900168851	120.370175926946
Bexley	85.4498394124628	0	49.1264183726162	1	34.5051858015358	164.815256511793
Bexley	90.9902202116771	0	37.1659429813735	1	27.3305788403377	148.149144337513
Bexley	89.7582662735297	0	47.2783236950636	1	16.6858255490661	142.907803142443
Bexley	88.1007165014825	0	38.8315461529419	1	27.188306292519	170.861330581829
Bexley	93.5297816939966	0	38.6351184232626	0	33.4306345041841	157.874208306894
Bexley	81.6298864546517	0	48.5677515459247	0	16.9425728311762	141.558627323247
Bexley	91.1217964904272	0	47.9838630952872	0	23.5236359992996	167.093305578455
Bexley	90.7034010457516	0	51.071292925626	0	29.5750337187201	152.407674640417
Bexley	79.2818286904509	0	48.7111464852933	1	22.0486851641908	159.417027141899
Bexley	91.0610141250017	0	35.1576034340542	1	29.1697355592623	129.705258426256
Bexley	95.3139786774448	0	48.9757151878439	1	22.7239655004814	121.143058268353
Bexley	82.5430699362923	0	32.8666844998952	0	25.9106088615954	173.004943882115
Bexley	85.1605442622456	0	33.1544134311844	0	18.0701099894941	170.076251006685
Bexley	81.5325689297185	0	34.0787560865283	0	27.2391613805667	153.703828412108
Bexley	83.3569233396056	0	43.6459153145552	1	21.2238102452829	172.809107154608
Bexley	96.9196357641914	0	40.012909543002	0	26.043142308481	170.926027782261
Bexley	93.4069050276719	0	31.798437081743	1	20.4799611633644	130.329215959646
Bexley	96.2090296000405	0	49.1330421366729	1	25.7690219581127	152.97735334374
Bexley	85.623328507377	0	50.2892423956655	0	17.6199184916914	124.975277977064
Bexley	83.5501429233485	0	52.3065850208513	0	25.151823987253	162.042157463729
Bexley	94.6297859037074	0	33.8997408177238	1	27.4227689998224	156.791156642139
Hill	109.386261970607	1	47.7432495576795	1	17.4002875387669	131.462003812194
Hill	126.687288261924	1	54.0579561388586	1	21.5156857343391	147.911399044096
Hill	102.818612053318	1	43.1238496745937	0	24.7213975107297	126.826791814528
Hill	113.688288072631	1	46.9058026978746	1	25.0957160070539	134.544317107648
Hill	105.140398041343	1	38.0617539701052	0	23.7015654426068	126.223527118564
Hill	91.5611783177526	1	45.246043947991	1	17.3095552064478	163.073268290609
Hill	111.593354995596	1	30.9730341786053	0	22.6205548411235	165.677849231288
Hill	78.3051515536957	1	43.6929396074265	1	28.3203259762377	149.036963665858
Hill	115.639575977943	1	32.5461336190347	0	19.5646408013999	165.778202014044
Hill	108.967865635232	1	54.7729706461541	1	20.3213095711544	160.73258432094
Hill	102.891935044406	1	49.0060419728979	0	15.681521599181	168.709224904887
Hill	82.818668280212	1	48.8183541293256	0	28.2102282298729	121.788037084043
Hill	97.4576605869216	1	47.5406994821969	0	29.8817537166178	153.233408122323
Hill	122.51261409862	1	30.8274098276161	1	24.3302121944726	153.823588946834
Hill	98.4580763505898	1	35.0753293093294	0	27.0931700617075	157.911612787284
Hill	98.6289405612306	1	53.6965018964838	0	30.2266176324338	178.022560109384
Hill	89.4361876055328	1	33.1719598919153	1	31.9990550447255	153.116528084502
Hill	97.0121179155717	1	38.8632378086913	1	34.6725611574948	143.710082215257
Hill	94.0661414795162	1	47.7607627643738	0	17.4922754941508	149.261247175746
Hill	108.619678707206	1	44.2108060477767	0	34.4041948160157	162.220992911607
Hill	98.629687281611	1	40.2996739966329	1	22.9394905967638	164.759658230469
Hill	106.699266660411	1	40.9277119161561	0	33.0338091962039	141.888519264758
Hill	103.405576927957	1	32.7098526945338	0	31.2798823462799	152.911288817413
Hill	88.7089227008131	1	47.2367745894007	0	21.7593796551228	144.884299817495
Hill	99.623828711314	1	43.3923240820877	0	30.3829582640901	177.864165287465
Hill	102.252181925153	1	40.9236880554818	1	23.3399802865461	178.222633344121
Hill	90.4459665188433	0	39.9128064350225	0	27.2616321500391	177.30475244578
Hill	88.2998115753982	0	40.7783575891517	1	19.1330479644239	133.81041994784
Hill	88.2170583336876	0	30.5688278411981	1	16.1805724399164	150.372698614374
Hill	106.034136068557	1	41.7251442396082	0	24.2795416759327	158.566624419764
Hill	98.8903397985536	1	39.5446319843177	0	32.6536525553092	147.331277341582
Hill	96.4229866662479	1	34.266889981227	0	31.0287282755598	173.09905896429
Hill	102.08012057936	1	37.236524450127	1	15.7214859034866	171.046825088561
Hill	94.4276106303688	0	33.8804323703516	1	19.7745307115838	137.048500603996
Hill	85.1253174392728	0	39.6822029270697	1	28.4747335268185	153.788750460371
Hill	94.3211464336738	0	53.1871611089446	1	27.2957112593576	164.976158626378
Hill	88.7651391450728	0	31.4236642979085	1	21.6256445646286	146.480048624799
Hill	87.9257615067047	0	36.552042812109	1	31.9320921273902	165.700406273827
Hill	93.257521152457	0	32.4070588697214	1	16.2218864634633	137.474192697555
Hill	94.4307522896232	0	42.4756808916572	0	25.6965736160055	132.792963380925
Hill	87.5429607286432	0	37.9952370608225	1	28.7990852259099	155.042788647115
Hill	92.3431127482542	0	52.7697364753112	1	34.1005907952785	165.358471381478
Hill	92.2010225678845	0	30.3298137045931	0	20.0397538673133	156.072897599079
Hill	94.1081676407665	0	35.9892741206568	1	16.825711899437	130.739866001531
Hill	95.0603445345248	0	53.3196697197855	1	31.6886807372794	126.776551902294
Hill	98.5132884335418	0	51.3646807009354	1	34.0149210393429	133.848231201991
Hill	91.2829902161175	0	49.2514721944463	1	20.8311392087489	140.982798202895
Hill	92.8823634394453	0	53.5275992366951	1	17.0979003608227	135.441184225492
Hill	91.9284470189538	0	42.2613272746094	0	32.388528585434	167.340357354842
Hill	87.3366997830912	0	54.0295039198827	1	28.8148434180766	125.235437219962
Hill	93.4645391181047	0	54.6283056563698	1	29.8035921482369	178.839696608484
Hill	88.7948581475909	0	53.2706178619992	1	25.5904366215691	166.970864706673
Hill	88.0965327594813	0	52.2719009325374	0	29.0841003926471	136.482514841482
Hill	90.5506208199061	0	45.6727391236927	0	17.2756215138361	145.537478900515
Hill	89.3342606688807	0	50.3209150058683	1	17.2845364036039	139.476686040871
Hill	90.2564053420507	0	38.7498835870065	1	29.3614981556311	149.019936975092
Hill	94.6763829226946	0	31.5877741214354	1	15.5307843815535	138.681001667865
Hill	89.2708791078528	0	46.7441777477507	1	26.7235500644892	168.363530728966
Hill	107.081763926068	1	52.021446027793	1	19.2591112386435	177.480939771049
Hill	108.355609288086	1	42.2162908141036	0	18.5270044114441	134.163359482773
Hill	83.3514445207673	1	41.7200421402231	1	32.5632234569639	169.551821085624
Hill	99.08437153795	1	46.6343376971781	1	18.6395550519228	166.62938544061
Hill	86.4660203120754	0	35.497499415651	1	18.5698533756658	163.829086991027
Hill	93.302066863934	0	40.6411541346461	0	20.709824054502	146.921098474413
Hill	94.5860342622584	0	43.6592939379625	1	19.1826719371602	168.245477713645
Hill	84.7810899794729	0	54.0684522606898	1	29.9260361259803	123.442340441979
Hill	87.3923532798366	0	38.7412148772273	1	20.0454275263473	156.272370829247
Hill	95.0321235184794	0	32.2526741784532	0	24.8650442017242	137.212719018571
Hill	82.8313172591362	0	48.0221984512173	1	22.8792476188391	128.130710874684
Hill	93.5638480140631	0	40.3373981954064	1	23.3522968133911	130.931906299666
Hill	88.0699741795378	0	37.4053470627405	0	26.1757754720747	130.009842189029
Hill	89.5434418104928	0	40.1994642347563	1	30.2673275396228	176.459742709994
Hill	98.7335506320562	0	47.5455808523111	1	22.2127211187035	120.503936852328
Hill	91.992668153438	0	46.4235585485585	1	22.3272938327864	136.969875376672
Hill	85.2152895290703	0	34.5533336990047	0	17.1738262753934	159.977003694512
Hill	92.521680404385	0	32.413979038829	0	28.0257614143193	138.330801674165
Hill	94.4161267783663	0	39.6550417249091	1	27.0439266134053	149.472111216746
Hill	89.884769745932	0	30.4336202924605	1	34.7349385917187	175.985264419578
Hill	97.7013552587516	0	33.1297688023187	0	32.282307036221	122.832165565342
Hill	95.1018006997763	0	35.259778467007	1	29.1728846821934	148.980258330703
Hill	92.4823622172856	0	36.9334373169113	1	32.2515824716538	154.977291966788
Hill	95.0082847736181	0	47.0390832587145	0	17.7177942031994	140.679753301665
Hill	87.6330588591653	0	51.8206748133525	1	30.2895744238049	145.064828074537
Hill	96.2907328033391	0	31.492671656888	0	32.1406958252192	174.179180189967
Hill	91.1465933268712	0	42.4818129348569	1	29.7412513382733	169.62685124483
Hill	86.602767866587	0	34.8311379272491	0	22.8614181606099	123.337272419594
Hill	94.6746719447805	0	39.5866018265951	0	33.7759554479271	150.541178137064
Hill	91.8756482465864	0	38.2835577486549	0	31.9283841736615	153.022338179871
Hill	86.771868488491	0	33.4028574824333	1	32.2768275626004	178.969468683936
Hill	100.021927696186	0	40.7887391175609	0	30.1341451285407	156.99940642342
Hill	90.730481037253	0	41.8129912298173	0	15.0154416961595	148.970875600353
Hill	89.0304167914876	0	50.5864683433902	0	17.963039688766	131.298154578544
Hill	98.1886648648165	0	42.4976591905579	1	22.2931556263939	128.786332360469
Hill	94.3356449616345	0	31.685012987582	1	15.4279983555898	179.670610777102
Hill	86.1142403962963	0	53.8658699730877	0	23.0549683095887	120.345929190516
Hill	89.2360907780168	0	42.4748078989796	1	33.4775911318138	141.587426634505
Hill	89.0124218634833	0	41.1245205451269	0	24.3835299648345	153.631867342629
Hill	85.8727717944556	0	51.9520448939875	1	19.127483018674	170.177094130777
Hill	91.8749450694544	0	35.4815254115965	0	19.3125980021432	140.770961609669
Hill	84.5997126484718	0	54.1006007126998	1	15.7836053753272	139.535801969469
Hill	86.6809113940175	0	31.7316701414529	1	26.5569254569709	156.749757486396
Hill	90.9252629230166	0	54.3596543732565	1	31.4276681281626	160.403508609161
Hill	93.3936630338245	0	51.5722390741576	1	15.6738341599703	135.757343061268
Hill	90.4937202790085	0	32.1382320730481	0	26.4303597668186	158.29445226118
Hill	90.2207192481173	0	48.4074809309095	0	24.5830862224102	163.131913519464
Hill	86.5304100092443	0	45.0971593626309	1	15.5877533229068	155.954783353955
Hill	89.9463083256691	0	46.6867609485053	1	30.4519455786794	133.682233253494
Hill	92.4537638622875	0	31.5607809531502	1	29.7161102993414	173.676917608827
Hill	86.7138869630586	0	44.7251427115407	1	29.6685323491693	133.97309966851
Hill	86.3178034640728	0	30.8236554975156	1	16.5619265753776	121.203596158884
Hill	102.433777988161	0	49.2628202436026	0	15.61937648803	162.816818668507
Hill	85.2594623994264	0	39.6836260519922	1	19.8232944728807	161.140738385729
Hill	85.3506479286428	0	52.903740615584	0	27.6534763816744	173.921116087586
Hill	87.4327003192753	0	48.4198407805525	0	26.465473244898	127.895100354217
Hill	92.4369685001383	0	53.3357022982091	1	29.413928212598	130.945966956206
Hill	82.3752299594902	0	38.3482954360079	0	30.5333913397044	155.703896367922
Hill	83.501164304267	0	41.8275981978513	0	24.7052472829819	129.748234259896
Hill	91.2751621723695	0	47.9672204481903	1	21.2557423859835	132.441230895929
Hill	88.140807884675	0	43.8374102243688	1	20.3934058500454	173.547271373682
Hill	92.0967929004855	0	51.9472131750081	1	20.4897025832906	148.157104589045
Hill	88.8214265551193	0	35.3733705193736	0	19.0815680893138	171.746047879569
Hill	95.4082482689053	1	45.5359741067514	1	24.8015101999044	162.912669810466
Hill	95.9538832316851	1	37.8963862382807	1	19.1568107390776	120.803502020426
Hill	75.4785627591029	1	48.9658029004931	1	23.9885560702533	179.448149576783
Hill	80.0818624216934	0	34.8746064247098	1	17.9840959003195	129.821798591875
Maxfield	108.889734483554	1	54.1669818526134	0	25.057544996962	147.224012226798
Maxfield	89.7338968201301	1	35.1088893669657	0	28.5867822309956	131.772225005552
Maxfield	96.673892598505	1	31.4881775365211	1	28.6499480577186	173.472247221507
Maxfield	96.3102351563726	1	36.7965139867738	1	31.9155528675765	159.932242152281
Maxfield	94.2003130276319	1	51.6665898158681	1	15.0611624494195	137.05949306488
Maxfield	117.060941448471	1	36.7039817688055	1	32.1402429789305	176.131665967405
Maxfield	84.31406720755	1	32.7489919681102	1	15.1212077308446	163.156445282511
Maxfield	107.912678987314	1	44.3043573363684	1	24.3402198469266	131.284279455431
Maxfield	108.568101993294	1	54.4420517410617	0	16.8132709944621	131.130645554513
Maxfield	105.658874230389	1	40.8221377944574	0	34.9385163234547	152.052381914109
Maxfield	107.431081490009	1	33.2541103078984	1	30.1482602162287	137.844304097816
Maxfield	81.8192005668762	1	36.3577006396372	1	30.6302233505994	153.402972179465
Maxfield	98.5879299182686	1	54.44512557704	0	22.3809443879873	138.647079449147
Maxfield	99.4058662712751	1	43.3758254407439	1	30.2808684110641	177.518757618964
Maxfield	98.5530313307589	1	32.5515646499116	1	16.1347229685634	162.198926797137
Maxfield	94.7498743705177	1	37.0125704223756	1	27.5327706616372	171.907335757278
Maxfield	87.2941801184278	1	41.257041170029	0	30.4800271056592	161.932241544127
Maxfield	87.9744828200164	1	48.9124503871426	1	23.8473982503638	163.50671979133
Maxfield	96.2491127197951	1	43.7571966799442	1	29.8006227333099	175.109752644785
Maxfield	104.616278436829	1	38.0245179764461	1	27.8474801778793	154.665277926251
Maxfield	113.566056223203	1	46.4073559630197	0	34.7128770081326	132.326400135644
Maxfield	98.8401429091902	1	39.4393778010271	1	24.6699871961027	157.898691287264
Maxfield	90.7704193578617	1	48.126400053734	0	20.5410272395238	128.56930566486
Maxfield	87.7695017563627	1	45.1494874909986	1	22.2383673721924	125.541756763123
Maxfield	89.5058973653996	1	32.2243953484576	0	29.5366580877453	125.842951540835
Maxfield	79.9284914495289	1	37.0442364376504	0	28.8642591331154	177.197895264253
Maxfield	95.2084829232978	1	41.6658149519935	1	31.1172502208501	171.014538654126
Maxfield	90.4847693455435	1	38.7771482532844	1	16.222840170376	154.37809697818
Maxfield	88.9195943706731	1	49.2417933954857	1	17.5235460978001	172.04787733499
Maxfield	90.7117280090936	1	42.1529460884631	1	17.3144936794415	168.009523507208
Maxfield	87.1233989483817	1	38.2615961495321	0	28.7024583527818	141.766007286496
Maxfield	96.1302117095074	1	34.0546640811954	1	29.0708232298493	127.610291652381
Maxfield	88.4519594913712	1	32.7694118907675	0	17.2669432964176	166.894904687069
Maxfield	92.727332653032	0	32.8969959705137	0	31.4934474043548	156.611356702633
Maxfield	95.9191528141544	0	33.0044550483581	1	21.1468281643465	148.802636051551
Maxfield	84.7506364985095	0	44.8952730407473	1	28.0682349950075	138.147647674195
Maxfield	79.1233460544389	0	37.8464541235007	0	25.4916011169553	123.837316492572
Maxfield	84.5793313532462	0	41.1511613766197	1	16.9236667407677	128.520696004853
Maxfield	101.721698596469	0	45.2392469346523	1	17.9960458166897	171.51807077229
Maxfield	91.4125835807657	0	52.5467051146552	0	32.3629312077537	143.000259124674
Maxfield	91.0200915648595	0	31.4609859092161	1	32.0178800961003	172.438257196918
Maxfield	85.3420265496463	0	34.4997167249676	1	30.9004113217816	128.855376737192
Maxfield	98.2992611680259	0	32.5903650850523	1	22.8314640233293	163.114697537385
Maxfield	89.8763525889376	0	31.4302218449302	0	32.1654171356931	162.388749537058
Maxfield	91.9816477228812	0	36.636935955612	0	18.2438514428213	138.575847367756
Maxfield	81.9214044453163	0	37.9037549963687	0	17.8994841407984	165.574697409756
Maxfield	88.5706824848983	0	36.0036642826162	1	34.3018768401816	174.87645928748
Maxfield	98.5903958731847	0	53.9341461856384	0	23.8508737226948	176.551463487558
Maxfield	87.6652290148729	0	34.9927348503843	1	18.0153402686119	178.835463216528
Maxfield	86.8182313649198	0	46.0610602295492	1	31.061985665001	151.626634080894
Maxfield	93.3838718779086	0	34.8227385850623	1	21.7063625529408	137.497793231159
Maxfield	86.2905197489172	0	47.7228800952435	1	31.9265387160704	151.435770643875
Maxfield	87.8604978103834	0	33.9158610103186	1	22.2575519792736	131.473755603656
Maxfield	82.2967865124574	0	38.4355560422409	1	29.6736372774467	159.103327374905
Maxfield	93.3963071051894	0	50.7784734957386	0	31.5414375439286	152.014694167301
Maxfield	110.903538173024	1	40.5667923460715	1	20.3691400121897	136.583373667672
Maxfield	102.731172291946	1	50.8575009542983	1	21.6061052307487	131.398903909139
Maxfield	110.264138815233	1	54.964005505899	1	26.4880867442116	178.860928430222
Maxfield	78.6137453881422	1	37.8452944173478	1	31.0981716401875	160.166306253523
Maxfield	116.100287454166	1	46.8755341495853	0	16.127916360274	153.282774793915
Maxfield	99.4191712248052	1	38.5246724833269	1	18.806014363654	179.477606546134
Maxfield	131.485663068869	1	36.8661951285321	0	17.5794974761084	123.471028609201
Maxfield	102.419988259888	1	36.8275551311672	1	21.8861379660666	126.114125736058
Maxfield	105.720014717982	1	46.0164439934306	1	21.4173196069896	174.789881366305
Maxfield	99.0769516452855	1	33.1652569654398	0	24.1646450059488	134.678819663823
Maxfield	113.383278281627	1	42.5981922203209	0	23.0520415212959	154.77323516272
Maxfield	91.6649561734303	1	42.2589824837632	0	24.2076043318957	123.628850835375
Maxfield	78.3105126644163	1	52.5526335823815	1	22.6938746264204	139.52372873202
Maxfield	94.8780434006438	1	36.2193821126129	0	17.7807989064604	174.290569019504
Maxfield	81.0376009524708	0	38.7179803813342	0	34.8799042636529	132.891706265509
Maxfield	92.6997109905569	0	31.6862453136127	1	30.7575136888772	138.514147843234
Maxfield	88.7404822104339	0	46.5768754086457	1	25.1307357940823	139.104328136891
Maxfield	86.5849641884964	0	40.2514286118094	1	29.897705395706	139.125787750818
Maxfield	84.3693718929816	0	48.2688693690579	1	17.0363907841966	127.271606647409
Maxfield	92.9292077773739	0	53.6254931252915	1	31.445624451153	148.903105049394
Maxfield	87.2346036150004	0	33.1228743260726	0	18.1917704036459	129.295122055337
Maxfield	84.8600512599544	0	47.1748441003729	0	24.408555785194	154.508618228137
Maxfield	100.816387131346	0	35.9800904302392	1	16.6343613201752	125.037484271452
Maxfield	92.4182673709673	0	39.862031287048	1	23.7019462045282	161.746133049019
Maxfield	82.7843972325493	0	45.8772999420762	1	31.8603905010968	179.197583645582
Maxfield	82.3171219643913	0	31.1210325057618	1	26.9241361459717	129.962647603825
Maxfield	89.2674715796721	0	53.7014191574417	0	16.7976867360994	138.858040482737
Maxfield	83.961828879109	0	35.170081864344	0	20.0148428278044	123.29704364296
Maxfield	83.5253197660234	0	51.3162303145509	1	25.3087596269324	120.665901554748
Maxfield	93.506929100979	0	36.8979477335233	1	26.6193872503936	161.271172673441
Maxfield	93.0541160541582	0	54.3122502812184	0	33.3814623486251	158.177378210239
Maxfield	96.9845255550495	0	35.7672959053889	1	20.4248027829453	159.52642807737
Maxfield	88.6137390493292	0	46.4106978394557	0	33.6834371229634	137.801334285177
Maxfield	90.1726149632935	0	41.7542669700924	1	29.1267608432099	147.340693054721
Maxfield	83.0700010056762	0	39.5310521312058	0	23.3230382809415	161.531011043116
Maxfield	89.0457897802532	0	50.6219246727414	0	33.5736095206812	122.409571465105
Maxfield	82.239783072571	0	47.4193018756341	0	17.747546993196	166.066410178319
Maxfield	84.9323342355971	0	33.6645235668402	0	31.8676239624619	143.703646003269
Maxfield	82.388658424876	0	35.0915787403937	1	21.7768225073814	147.441038838588
Maxfield	96.3330644827262	0	38.206852839794	1	15.4389279708266	143.372922702692
Maxfield	90.5392191336076	0	46.9211267202627	0	28.2694550184533	146.391667309217
Maxfield	97.7744629563715	0	49.5140572672244	0	30.969624449499	178.745719715953
Maxfield	87.9301745978526	0	36.0424638737459	0	33.7214150559157	167.327618440613
Maxfield	90.30914406044	0	33.1173182593193	1	15.6264038104564	154.783453512937
Maxfield	91.761416776046	0	44.7366737481207	1	22.3379726428539	133.224323512986
Maxfield	82.1018555345865	0	39.2754938872531	1	29.196571749635	135.333923958242
Maxfield	91.469771351985	0	38.0496678943746	0	26.161853261292	176.136412946507
Maxfield	81.1215417651422	0	39.9004838615656	0	28.7055521039292	124.245274672285
Maxfield	86.5124597888189	0	49.6144922927488	0	23.9946920191869	153.183008981869
Maxfield	93.1698080504651	0	45.2021165296901	0	23.5400368319824	141.190575705841
Maxfield	85.2187730914734	0	41.707281100098	1	17.5918009318411	161.955251782201
Maxfield	84.0645746438422	0	38.1253654498141	0	34.5473404740915	179.784812154248
Maxfield	89.3944142857378	0	54.1122564824764	0	16.368799074553	120.435468228534
Maxfield	91.8968449972399	0	35.8060285169631	0	20.2105163270608	169.10312322434
Maxfield	92.5646133098522	0	33.6219722882379	1	28.4116392815486	150.896813445725
Maxfield	86.6325302481772	0	38.4799672535155	0	30.4697626549751	171.627424447797
Maxfield	88.1908711396136	0	46.4467872411478	1	27.2931411582977	175.977350701578
Maxfield	91.0248925950553	0	53.0257113522384	0	15.8566545182839	156.374626220204
Maxfield	87.2474120111047	0	36.2113227148075	1	25.0640195561573	151.04376569856
Maxfield	94.7978623604148	0	51.826511976542	0	22.0176727185026	169.601785107516
Maxfield	89.5770912738533	0	46.438251332147	0	25.4009304428473	150.443446459249
Maxfield	87.1262757576103	0	53.9716500218492	1	26.7699112743139	123.509940002114
Maxfield	92.2208006493772	0	44.7054817061871	1	22.0083035994321	138.052214914933
Maxfield	86.1734372006697	0	38.2632388919592	0	28.0947524262592	136.178209846839
Swithin	87.4397318904795	1	54.9910442915279	1	22.9356594244018	135.242137662135
Swithin	90.7595744998753	1	50.3349489776883	1	28.4307527542114	121.764232898131
Swithin	94.9971743128842	1	32.9879567504395	0	34.3437170982361	142.554432386532
Swithin	80.4941843596173	1	37.3050770501141	1	31.8855010345578	120.106106093153
Swithin	101.319088837132	1	49.1660706419498	1	30.707996590063	124.608413907699
Swithin	98.0576128273961	1	35.6166604685131	1	23.0600296054035	124.069354170933
Swithin	88.859929194886	1	32.3640757543035	0	22.6598285418004	139.855454801582
Swithin	81.7699818820476	1	54.4615232455544	0	32.6012048404664	166.988115403801
Swithin	101.781356329888	1	38.6905161326285	1	20.1784009439871	176.478219288401
Swithin	109.460550686986	1	31.7297590035014	1	31.0655484953895	135.053158979863
Swithin	103.364205623208	1	43.1516498979181	1	26.9246138585731	143.878428451717
Swithin	97.2132455051886	1	40.3531590022612	1	33.5436420468614	145.196740566753
Swithin	67.9139249563917	1	45.4631897283252	0	30.8175365859643	145.212259870023
Swithin	96.8528600446958	1	39.07482021139	0	21.4338842546567	133.435486033559
Swithin	81.175136510099	1	47.0847398228943	0	20.5482589406893	176.238578218035
Swithin	99.4268470647364	1	47.3851731873583	1	18.2839908776805	136.951267160475
Swithin	111.534899058839	1	31.0044865019154	0	31.6040890850127	150.60774912592
Swithin	112.110593369375	1	42.0364284375682	1	29.3782109906897	142.178913122043
Swithin	101.500851522708	1	34.7562340681907	1	27.9613620787859	151.906385254115
Swithin	110.865240444851	1	43.9032962324563	0	33.0414022924379	121.061151316389
Swithin	97.7495352680241	1	49.0440202422906	0	21.0994624532759	160.903878556564
Swithin	92.6915363128592	1	53.1580607476644	1	26.0987542709336	125.648830868304
Swithin	106.756656296914	1	54.0162422473077	0	19.2919322429225	135.401307782158
Swithin	104.548154576237	1	37.7985274721868	0	24.4646432390437	164.218182410114
Swithin	104.007704638331	1	53.3028199523687	1	18.8946206867695	142.840947699733
Swithin	96.2273872117366	1	37.4521737464238	0	32.180658755824	165.88431221433
Swithin	91.536782489975	1	53.6575567978434	1	30.4030914185569	137.798652201891
Swithin	102.254873085758	1	44.8265884723514	0	23.2541599031538	120.156274605542
Swithin	101.123368982308	1	42.2012315900065	0	23.1624857382849	178.966242000461
Swithin	88.645100869388	1	49.4299719994888	0	21.5773621667176	124.61014682427
Swithin	108.743843584498	1	30.9872151189484	1	28.6857645586133	128.761801715009
Swithin	78.5902579387069	0	37.8752352157608	1	28.97483704146	142.217415855266
Swithin	91.5296355049437	0	35.2086656505708	1	32.7071920363232	175.438075382262
Swithin	90.1499559177431	0	54.5685828267597	1	26.4398117130622	147.70494333934
Swithin	88.3433534818329	0	49.2657715291716	1	33.7054100446403	134.573506987654
Swithin	81.5524881981623	0	30.5966624536086	0	22.7506633475423	161.964918910526
Swithin	88.9311062212044	0	36.0621268465184	1	32.8715234110132	142.009311835282
Swithin	84.0558162895337	0	54.9522887112107	1	26.4817462908104	160.05808360409
Swithin	86.0021432645214	0	31.1565109016374	1	15.2084901276976	162.172854887322
Swithin	87.4175309873626	0	30.3161573724356	0	17.7001377288252	140.498760952614
Swithin	89.2590225126843	0	32.7277181565296	0	21.8393735727295	140.253932168707
Swithin	88.3446926948689	0	31.5053566312417	1	27.909538121894	138.691957220435
Swithin	94.1420690143951	0	36.4989845384844	0	34.7360529704019	148.092370955274
Swithin	85.2977962655284	0	39.2116123007145	0	27.7799508534372	135.511607285589
Swithin	78.4270529576379	0	38.6495750700124	1	16.4786219038069	122.775533809327
Swithin	84.3805512985267	0	46.4102734124754	0	22.5994590576738	133.235103213228
Swithin	93.1455246907366	0	33.7375679239631	0	17.2437014896423	173.188823405653
Swithin	86.7354689163733	0	31.7293916374911	1	30.4820611933246	136.743494826369
Swithin	87.5710499821235	0	51.8581230088603	1	16.4415566856042	172.032213290222
Swithin	90.8104970319289	0	37.5466958340257	1	28.1055577797815	150.965864639729
Swithin	78.3245702319745	0	52.972595540341	0	22.4879045179114	135.141126522794
Swithin	88.0119959668304	0	53.3839326363523	1	27.4652181379497	135.849283514544
Swithin	87.2276102091502	0	51.5329662372824	0	31.0243590455502	167.024720460176
Swithin	78.506800432073	0	47.3057145497296	1	31.0896912682801	166.040076026693
Swithin	89.6319617211078	0	50.1691148919053	0	17.7349280845374	125.185817931779
Swithin	85.5204122328485	0	38.1007808388676	0	30.5476926639676	176.441948292777
Swithin	84.8822254982975	0	50.5254488741048	1	30.979880024679	179.318306338973
Swithin	99.2573143484635	1	49.4615926768165	1	15.4525001719594	154.942406988703
Swithin	94.2654334848382	1	50.5360315332655	1	23.5232868650928	149.125379011966
Swithin	98.7916275362626	1	37.8741942183115	1	23.9411350013688	120.764953577891
Swithin	94.402357415446	1	46.8613297049887	1	26.854272633791	125.923128202558
Swithin	78.3177438837228	1	33.9442845329177	1	33.721140534617	144.140525283292
Swithin	91.0087598535311	1	34.9599435762502	1	27.2029282851145	167.036133594811
Swithin	100.792460063657	1	54.8907384520862	0	27.8034471068531	155.279453233816
Swithin	102.542531503874	1	49.3236786872149	1	28.0739585729316	172.367571042851
Swithin	110.256062779121	1	33.7728275638074	1	17.8986847680062	156.983268130571
Swithin	95.4196972157922	1	30.1733911107294	1	16.5653896424919	170.771682467312
Swithin	84.6836596939812	1	46.9612233119551	1	28.0210161907598	129.258645297959
Swithin	82.2912584058076	1	45.9189203404821	1	23.5837709112093	175.920863715
Swithin	97.3990428969826	1	44.1649888595566	0	26.169924903661	166.389557579532
Swithin	90.8696613678262	0	46.7670182185248	0	17.404858530499	179.107021722011
Swithin	93.912699461138	0	38.0950793111697	1	17.0728677231818	144.346385607496
Swithin	95.0256857700084	0	47.7808270382229	0	21.0265433881432	169.154358333908
Swithin	86.1679519199059	0	52.5648361607455	0	17.2216295124963	163.482761895284
Swithin	84.7795631784949	0	54.3976170022506	1	15.3861005790532	122.97091386281
Swithin	78.841010521375	0	30.4497814225033	1	15.4172679781914	179.246824840084
Swithin	90.0117993194064	0	43.3719643810764	1	19.0108645893633	148.816663669422
Swithin	86.0992249269718	0	52.9606565379072	0	16.1626415001228	138.941164473072
Swithin	82.8572422787382	0	52.3331322835293	0	23.3556813001633	164.662124854513
Swithin	85.5304376904425	0	42.2532979759853	0	31.5116850938648	153.017148873769
Swithin	86.7488457766317	0	53.0401089182124	0	29.9841496394947	167.814887347631
Swithin	83.600015537507	0	35.9584408649243	1	31.6186417872086	176.694896793924
Swithin	95.8607219112951	0	31.7859821673483	0	16.6145275300369	166.522120661102
Swithin	90.0276500991937	0	44.1725372057408	0	15.8647794043645	123.574471198954
Swithin	79.7390587866513	0	36.299165537348	0	34.6036648284644	179.439165587537
Swithin	83.6552802315573	0	31.1236977064982	0	33.8715368229896	145.076769674197
Swithin	89.2297736785716	0	40.1201188517734	0	18.2058742456138	158.013644674793
Swithin	83.2627175601249	0	31.7827717529144	0	22.4292901158333	159.281259980053
Swithin	80.5304250323037	0	32.1721523138694	1	34.8941394779831	123.572081043385
Swithin	90.9166806798189	0	46.9988172245212	0	23.8511005602777	172.928598113358
Swithin	82.117227483358	0	51.3206206157338	0	27.4055308848619	173.965474977158
Swithin	94.2820840406144	0	33.3012842235621	0	27.9598896764219	165.922526889481
Swithin	91.6791997757021	0	52.857826994732	0	17.5711676711217	155.441107847728
Swithin	82.2494114008486	0	49.6792953182012	0	16.2116136774421	157.140194121748
Swithin	92.7871372478215	0	44.7535622934811	1	16.1914905766025	141.474964432418
Swithin	88.7809109812732	0	53.6365947173908	1	15.5025133211166	171.490202131681
Swithin	82.8261957220932	0	39.0728882059921	1	21.9606367126107	154.327208921313
Swithin	84.6627324571232	0	42.6123430440202	1	28.6539512174204	154.238535440527
Swithin	80.9203045579322	0	38.8901574024931	0	30.001010694541	161.105627152137
Swithin	78.5993942979929	0	54.963348521851	0	19.5037808362395	120.761293591931
Swithin	90.9536831049127	0	49.7842844296247	1	29.6472405502573	133.402952542529
Swithin	91.4363413626319	0	46.5803716692608	1	24.8813733737916	160.459603993222
Swithin	74.4152838715785	0	46.4407563279383	0	25.7794792763889	129.980197520927
Swithin	89.2915841795163	0	40.4094387264922	1	26.3512442959473	122.766397744417
Swithin	89.5153797101931	0	42.9961720202118	1	25.4243422672153	123.013242376037
Swithin	86.7590991635395	0	50.3461448661983	0	33.3558772364631	126.850156467408
Swithin	81.613924601525	0	34.6832570573315	1	17.8423123341054	171.549183139578
Swithin	83.6884077097134	0	37.2699241514783	1	21.6311117215082	122.519744974561
Swithin	80.3565270080383	0	30.6500951072667	1	17.0420739799738	132.568891807459
Swithin	87.1558436463119	0	52.2369479422923	1	28.2232180284336	165.045120692812
Swithin	87.4638891011302	0	51.9178468163591	1	16.804693415761	165.172598627396
Swithin	79.5587349658904	0	45.6526496401057	0	20.6651166873053	178.568067653105
Swithin	84.3011216445535	0	41.5505010588095	1	17.2268461668864	176.585686434992
Swithin	87.1287323114513	0	53.0141681502573	1	30.769831831567	178.43885153532
Swithin	89.3483019148695	0	47.0156606298406	1	31.149691240862	178.978574629873
Swithin	88.5443804076751	0	30.0747014884837	1	30.9788926783949	137.838779152371
Swithin	80.9680015149896	0	31.3294901174959	1	33.298673001118	170.807006643154
Swithin	84.2382196644975	0	38.4780965116806	0	25.3258057823405	141.084427423775
Swithin	83.197206908839	0	32.2909035149496	0	26.3379003340378	126.130628976971
Swithin	89.1251735793603	0	47.5347264215816	0	29.6250409819186	121.645824294537
Swithin	77.4586949130208	0	39.584018366877	1	16.3876005541533	169.906026343815
Swithin	82.5620263195669	0	35.5100205237977	1	22.131524393335	147.884701928124
Swithin	82.7899130818193	0	48.0020185362082	0	25.2791144186631	159.982614596374
Swithin	80.1468050217142	0	49.6600130700972	0	15.8823735266924	171.891413214616
Swithin	93.0846394198762	0	49.3006801651791	1	27.9612453933805	164.081493699923
Swithin	79.5430860204106	0	51.6670772409998	0	20.8688795892522	160.515661882237
Swithin	91.8363088142633	0	42.3159283190034	1	20.388546991162	121.402328093536
Khaleesi	86.9526014838235	1	45.3382047603372	1	15.1997077278793	128.586456994526
Khaleesi	94.404877256639	1	50.0140196830034	0	32.8515150398016	132.457352969795
Khaleesi	114.351915385915	1	44.555547531927	1	31.2103825574741	170.240603880957
Khaleesi	90.3468959836053	1	46.9484932092018	1	24.7329106880352	147.067088345066
Khaleesi	112.857127448262	1	51.287848893553	0	30.76733159367	141.099366615526
Khaleesi	107.373003936369	1	47.0373017259408	1	32.7788886707276	179.034580509178
Khaleesi	99.0062880896782	1	31.7701349803247	0	26.3726786989719	171.822998179123
Khaleesi	105.121217495401	1	33.425655310275	1	29.9632964283228	153.91490099486
Khaleesi	88.2682382103498	1	30.683855114039	1	23.1379306456074	171.32731906604
Khaleesi	85.7314096111609	1	49.4328574230894	1	22.2204127861187	141.887355982326
Khaleesi	92.25138962683	1	47.2001360624563	1	15.4702386120334	165.712023074739
Khaleesi	101.067642081252	1	49.1007107379846	1	24.2352024931461	171.902330755256
Khaleesi	99.721461306466	1	45.7766407879535	0	31.782709681429	166.299563543871
Khaleesi	106.349763649323	1	36.2219622253906	1	30.1486908085644	172.40721934475
Khaleesi	101.39981957911	1	38.9741293690167	0	20.7430708687752	141.524925674312
Khaleesi	83.699434953809	1	53.4552315145265	0	30.0543096987531	157.549747321755
Khaleesi	106.617227549337	1	35.8657728484832	1	32.5124264927581	172.47377964668
Khaleesi	86.0614117821031	0	39.1268033429515	0	32.6543156150728	165.239483728074
Khaleesi	92.8093342615491	0	52.7888144669123	0	21.4982981886715	143.354018549435
Khaleesi	95.9235653162504	0	41.5818552032579	1	16.3035013200715	125.096559408121
Khaleesi	81.5794435818732	0	44.3352418614086	1	18.685265625827	147.581438901834
Khaleesi	98.1903337297513	0	41.0620050982106	0	23.1617995444685	126.289350525476
Khaleesi	89.6733136066902	0	32.3636470141355	0	31.9976367615163	162.770947488025
Khaleesi	107.305184997059	1	37.5532084621955	1	25.7370635028929	170.572750917636
Khaleesi	101.999805847726	1	47.547273094533	0	31.726370328106	170.797618380748
Khaleesi	86.3455765627658	1	48.736250360962	1	27.1472218167037	132.849893490784
Khaleesi	87.5217567942347	0	46.1211305705365	0	22.2799986926839	129.069442455657
Khaleesi	91.4315022306154	0	34.4064633606467	0	24.0654908400029	124.051627381705
Khaleesi	95.3234567325228	0	48.7028786342125	1	15.3807820798829	178.389545870014
Khaleesi	89.2710841791763	0	45.096347942017	1	24.6684627747163	136.275685401633
Khaleesi	96.1828597846934	0	39.8376700247172	1	15.7337505137548	128.361018290743
Khaleesi	96.2292674057993	0	44.8111533315387	0	19.986272547394	131.513611022383
Khaleesi	78.959311433639	0	36.2277041142806	0	20.7272394793108	153.937374120578
Khaleesi	94.4485107902746	0	49.5966977451462	1	27.8940465161577	162.333848155104
Khaleesi	97.0234772904746	0	50.6856615957804	0	16.6874340455979	120.54131178651
Khaleesi	95.3091763982714	0	34.2133994284086	0	25.6166820647195	155.905147483572
Khaleesi	91.7144180625837	0	41.6162733116653	0	20.895422110334	127.106213313527
Khaleesi	97.6560986073512	0	42.6578962488566	1	30.2011437527835	149.132935144007
Khaleesi	77.5316479548851	0	47.1538053196855	1	23.088399306871	127.116033118218
Khaleesi	94.8990774405914	0	39.9862348404713	0	19.8317572660744	145.300146848895
Khaleesi	103.951477124698	0	39.6462501212955	0	18.1315315235406	173.412463073619
Khaleesi	94.394905833483	0	33.2162857998628	0	33.4137255558744	155.76480420772
Khaleesi	87.9217530366367	0	54.604362907121	1	24.2688705166802	128.482397831976
Khaleesi	93.4870335070055	0	34.7392912791111	1	16.1007062671706	123.641207073815
Khaleesi	87.4587805552186	0	50.3625773778185	0	18.6446336703375	153.729218370281
Khaleesi	81.0842594602487	0	31.9720153009985	0	26.2553535448387	130.232052379288
Khaleesi	89.5705197860127	0	52.5186222640332	1	16.5295010572299	171.464396291412
Khaleesi	85.9319724721031	0	34.1250788839534	1	21.1436474462971	179.640261218883
Khaleesi	88.3041957646742	0	49.404635427054	1	27.6754660950974	137.599015440792
Khaleesi	99.4571191890923	0	30.2935771364719	1	17.1846927097067	142.787655629218
Khaleesi	88.6893078169103	0	32.8746011666954	1	28.6286601191387	127.390091260895
Khaleesi	92.3684124355155	0	37.5268207350746	1	23.5518062720075	144.880266012624
Khaleesi	91.0841440779474	0	42.9734331450891	1	28.0907559208572	129.10124424845
Khaleesi	91.1783566587789	0	33.7306779995561	0	16.0984300356358	140.623340397142
Khaleesi	90.7425473482553	0	45.7258371531498	1	24.2408139957115	144.573033191264
Khaleesi	96.076968592139	0	46.0093103302643	0	21.646824600175	142.555361660197
Khaleesi	101.614848157855	0	48.4155946481042	0	19.0826903469861	174.446431905963
Khaleesi	90.4569647811043	0	32.3646847752389	0	21.3674942357466	143.515954557806
Khaleesi	82.3135360785608	0	53.7141752848402	0	21.2099256087095	137.852554349229
Khaleesi	90.0959504823596	0	32.98861329793	1	26.9896712852642	164.977440079674
Khaleesi	88.361982304629	0	46.9638029823545	0	27.0352129638195	130.387040572241
Khaleesi	92.6471055751828	0	54.7915244312026	1	27.294652685523	159.763345546089
Khaleesi	96.5482251280174	0	54.8675852490123	1	21.8629717733711	149.890472749248
Khaleesi	89.3731482671343	0	30.8464650483802	1	28.964494401589	158.69870394934
Khaleesi	90.8479838410467	0	35.7281257526483	1	29.1127324150875	136.436409554444
Khaleesi	94.1828247794886	0	52.465966216987	1	31.5175777580589	130.78403044492
Khaleesi	92.0744606867706	0	50.5233988061082	1	33.074030126445	130.956921754405
Khaleesi	86.619095595745	0	38.2090541080106	0	30.548417638056	133.02224798128
Khaleesi	86.215165451389	0	44.8268619435839	0	22.1154676890001	153.890882567503
Khaleesi	94.3307565285685	0	50.318912982475	0	26.911946143955	174.442517082207
Khaleesi	89.4150418925467	0	54.503092165105	1	24.0909617301077	131.247443547472
Khaleesi	89.5429088266625	0	43.9727079425938	0	18.310214006342	136.127613773569
Khaleesi	84.7564863009486	0	33.3634417399298	1	25.0370933255181	150.828206688166
Khaleesi	94.0720757058746	0	38.4140317107085	0	34.9981141136959	158.577389675193
Khaleesi	90.437320736011	0	39.0496404329315	1	26.2855117442086	146.463068090379
Khaleesi	91.0862485707157	0	43.5834292508662	1	20.168048501946	145.745894294232
Khaleesi	87.7796431543589	0	41.292103031883	0	16.6195361455902	156.624328340404
Khaleesi	88.1005827850839	0	35.8946485747583	1	25.6590502010658	158.256142409518
Khaleesi	88.5618873918109	0	37.6716057781596	0	15.7990154344589	177.273378507234
Khaleesi	82.6073472849342	0	30.9472127596382	0	24.0518627222627	160.229350752197
Khaleesi	92.2194508452878	0	38.7059162324294	0	32.1871101623401	167.699880022556
Khaleesi	82.2053881086102	0	47.4171259917784	0	27.9967308510095	165.250931996852
Khaleesi	90.7016651749456	0	52.6373003562912	0	28.8766119116917	164.369527339004
Khaleesi	96.351251437987	0	34.9332634720486	0	34.2321949778125	168.224393483251
Khaleesi	94.1043272336453	0	31.3648678199388	1	18.809925080277	138.63914724905
Kingsley	84.396312497073	0	45.1290193607565	0	22.2708741435781	120.291639240459
Kingsley	90.5680688245213	0	48.9710770966485	0	15.6719532748684	138.046693000942
Kingsley	87.295710625491	0	30.094220979372	1	31.0109137231484	164.235836151056
Kingsley	79.2787190808357	0	49.9499173613731	1	25.8299551019445	179.924956751056
Kingsley	85.6014163095192	0	41.6946755093522	0	16.9688702234998	130.738822412677
Kingsley	85.1890230735614	0	38.4453788702376	1	28.9190862886608	139.058447498828
Kingsley	90.8047944440571	0	50.4070211038925	0	26.1877621849999	148.095800816081
Kingsley	85.4525734089463	0	52.5203203619458	0	19.0657452400774	179.357687118463
Kingsley	83.9054806655485	0	51.8881848501042	0	34.0962469391525	150.725957457907
Kingsley	82.4075247779505	0	42.2264437552076	0	23.475325377658	167.231218409725
Kingsley	81.6665588355455	0	45.0215013127308	1	22.6921602291986	156.269904538058
Kingsley	76.945165206517	0	54.7090458986349	1	16.9952918961644	128.863559192978
Kingsley	90.3685845762219	0	52.292113857111	1	20.1988321123645	155.998407569714
Kingsley	78.1411019999006	0	35.1867121248506	1	26.7045468091965	151.517015062273
Kingsley	87.3189311876623	0	32.7403023967054	0	34.5208500418812	150.235084709711
Kingsley	87.4347700238479	0	47.5159025937319	0	33.8818230200559	175.304779401049
Kingsley	85.8073390284142	0	53.6073631152976	0	29.9297165405005	177.596244248562
Kingsley	81.5636377920713	0	54.3150226422586	1	22.7289534406736	146.833215658553
Kingsley	88.4247627560433	0	46.9272934668697	1	25.6748376181349	124.522911901586
Kingsley	81.1518830154363	0	35.0406343420036	1	31.5459480183199	175.653008501977
Kingsley	77.9421066590308	0	43.5384509630967	0	20.1702871592715	143.623047689907
Kingsley	88.2181397652511	0	51.8087688030209	1	34.4051922578365	168.551186118275
Kingsley	87.872948953165	0	46.8418597779237	1	32.416551951319	147.170323650353
Kingsley	78.9528472716542	0	46.2390367302578	1	33.8167180633172	146.508439569734
Kingsley	88.3833047728966	0	44.6635404904373	0	25.0612919218838	123.996552410536
Kingsley	100.640037865686	1	52.0505145611241	1	34.4481493812054	121.651563802734
Kingsley	87.4336946231775	1	34.0537528868299	1	20.9303211420774	153.154767164961
Kingsley	104.21174500317	1	54.7934390732553	0	23.311538468115	171.751381256618
Kingsley	103.962845550782	1	36.6549079667311	1	25.8694820199162	171.525840056129
Kingsley	109.0914470086	1	30.4419404955115	0	24.2102406313643	125.434010862373
Kingsley	100.624443327382	1	50.085586985806	1	17.0497270766646	132.617029245012
Kingsley	89.2410124486005	1	36.5744781517424	0	33.0829069111496	172.96291905921
Kingsley	106.232513732891	1	48.3282542915549	1	17.5404181610793	123.098577652127
Kingsley	100.407253064726	1	37.2812288999557	0	23.424190194346	157.826746702194
Kingsley	101.878096674696	1	30.6990928843152	1	15.2424632525072	136.73008326441
Kingsley	93.3865964778895	1	30.5095297528896	0	22.0587978465483	160.015238164924
Kingsley	91.6840331697452	1	30.6151399808004	0	27.0220675785094	167.355483574793
Kingsley	125.075357491235	1	42.3830311116762	0	29.6593386214226	179.514153082855
Kingsley	104.202258256373	1	37.4314227735158	0	27.1503903856501	126.257249177434
Kingsley	113.844477349662	1	33.1109229545109	1	29.9102476378903	172.513277633116
Kingsley	109.399077419534	1	47.2004273568746	0	15.4862270597368	145.325853545219
Kingsley	112.877039690217	1	51.092743286863	1	20.3211438283324	145.523924357258
Kingsley	101.765476012463	1	35.523364583496	1	29.0155418822542	164.789797933772
Kingsley	105.50566835193	1	50.2092116291169	1	26.0955433500931	173.419711086899
Kingsley	116.302902575515	1	34.2000944609754	1	26.3970503769815	129.084340366535
Kingsley	97.6826327851021	1	41.0279137385078	0	22.7326479135081	122.354225534946
Kingsley	98.8662029092742	1	53.262224602513	1	32.0206717634574	167.147084525786
Kingsley	103.54444573014	1	51.9287518295459	0	18.4227435383946	164.028571704403
Kingsley	113.363444776414	1	52.1492701384705	0	27.2164960810915	157.811430715956
Kingsley	86.2399349439652	0	53.0971038108692	0	21.7591131664813	174.621130186133
Kingsley	84.4798727600918	0	37.0046836452093	1	28.4598037134856	156.964810271747
Kingsley	83.9522043983381	0	38.2091791322455	1	31.9846782041714	170.347469486296
Kingsley	77.3134486947789	0	47.9529162880499	1	16.8847270170227	136.98516022414
Kingsley	98.4490255909203	0	31.6912989201955	1	29.8037944035605	171.414497187361
Kingsley	93.8783954776656	0	43.5342605120968	1	16.5841476246715	174.652911094017
Kingsley	93.8115085745014	0	40.6643503648229	0	32.2447798307985	134.528471957892
Kingsley	84.7106364569861	0	48.8813260174356	1	24.0231932187453	142.789971381426
Kingsley	86.2337288292995	0	44.2325273773167	0	23.8998620212078	125.041290605441
Kingsley	88.3511839570689	0	30.4749253974296	1	17.0858651120216	176.669994215481
Kingsley	91.1444069134054	0	41.5704259253107	1	31.5502658253536	130.548209468834
Kingsley	89.6269283871718	0	32.2230569273233	1	29.6296729613096	128.115900247358
Kingsley	96.7189073159117	0	38.6911004094873	0	33.3663549879566	125.351021820679
Kingsley	85.2252901184685	0	48.8986677734647	0	16.9974141195416	173.103281236254
Kingsley	83.8328212089507	0	52.075050912099	0	30.0637828558683	135.522200209089
Kingsley	83.903379866237	0	42.224179279292	0	25.5052300728858	152.521250210702
Kingsley	79.2669598087491	0	35.1255400292575	1	25.3346589114517	121.93909321446
Kingsley	88.0011215393599	0	35.0110641459469	1	28.4644399257377	130.456343670376
Kingsley	82.0939532698357	0	52.7982146723662	0	31.3011193042621	166.572629953735
Kingsley	77.5186956667872	0	42.6880719792098	1	29.0649121813476	157.308480930515
Kingsley	87.6257027532989	0	45.1216103578918	0	19.3426678609103	162.368734725751
Kingsley	84.20599262573	0	48.3717137842905	0	30.5993440607563	153.864986021072
Kingsley	86.1643034656901	0	41.2207048339769	0	17.9441836010665	127.725857407786
Kingsley	81.8188226871917	0	32.9446457803715	1	29.6801676973701	161.423057382926
Kingsley	91.5015270462702	0	36.1075722798705	1	18.5489451792091	159.676295779645
Kingsley	92.3490823494615	0	47.0772428973578	0	24.0191945573315	145.742047042586
Kingsley	87.4000152883889	0	38.3883155020885	1	33.9453759742901	176.823962875642
Kingsley	90.9125957352079	0	36.3780257594772	0	24.1840542573482	169.438650165685
Kingsley	78.1191199578442	0	46.2406667484902	0	24.2321878252551	174.462174572982
Kingsley	82.2900306933025	0	51.8302676803432	0	21.4292297000065	168.013200717978
Kingsley	81.1403970571352	0	44.4335409859195	1	33.7120243301615	158.159626903944
Kingsley	100.899276590167	0	49.2275258770678	0	18.680599569343	147.661257893778
Kingsley	88.754297224891	0	54.0401769173332	1	33.3146687922999	179.608985432424
Kingsley	89.8310949594083	0	32.0309690502472	0	30.03208800219	120.529101407155
Kingsley	87.1509008338548	0	41.0206461977214	0	20.6409443775192	138.590805209242
Kingsley	79.2125024722801	0	53.3656017284375	0	25.8080442715436	174.957594112493
Kingsley	87.5176742676342	0	43.4283619641792	1	29.9425361864269	122.548156119883
Kingsley	82.3891423734261	0	31.3420628849417	0	33.3060672460124	176.914634210989
Kingsley	82.2602564520475	0	46.0442750900984	0	33.6615091888234	147.303216070868
Kingsley	89.8648595081401	0	40.1837483001873	1	28.916917713359	172.824086705223
Kingsley	94.4749688915101	0	52.700842138147	1	29.0876335650682	178.082555928268
Kingsley	86.1362587594702	0	53.5377621778753	1	20.7438767468557	144.580306489952
Kingsley	76.2399969599781	0	51.2230143428314	0	16.6631837747991	156.205166308209
Kingsley	88.2411774670554	0	35.598078854382	0	34.0630529168993	168.225345611572
Kingsley	84.940416748038	0	52.9889094189275	1	29.1384964808822	162.403255398385
Kingsley	90.9827898480285	0	41.9165877404157	0	19.08629310783	141.025799433701
Kingsley	89.8163447790343	0	47.6729558384977	1	18.5319864563644	124.931927947327
Kingsley	90.9684356312713	0	33.3997711609118	1	32.8610432334244	158.881096509285
Kingsley	94.2220183442108	0	50.2830021909904	0	23.8329538702965	139.827772462741
Kingsley	85.8251243733125	0	32.7503998426255	0	25.0298693822697	146.068310039118
Kingsley	86.1105022085007	0	35.9887740644626	1	26.3273640070111	138.225688696839
Kingsley	88.7297288906501	0	52.3686474899296	1	26.7311925347894	163.976613725536
Kingsley	88.5579466550308	0	31.1280079779681	0	25.3585550421849	151.360758352093
Kingsley	90.4632692892351	0	37.1777474018745	1	34.7154376329854	153.953682635911
Kingsley	85.987358096164	0	51.8052752374206	0	19.9320025043562	152.610143143684
Kingsley	95.8233694259117	0	48.8387007918209	1	19.4970835046843	166.724318177439
Kingsley	81.9346792273166	0	49.7252927173395	1	30.0728304823861	176.970631233416
Kingsley	96.9159336018668	0	38.5635141120292	1	29.3954966543242	178.375737089664
Kingsley	88.1420300223883	0	35.4486958310008	1	22.8878108225763	143.46613469068
Kingsley	81.9883336995737	0	33.879988117842	1	28.2163864793256	174.074032302015
Kingsley	87.3950058895585	0	34.5932752662338	1	27.9347573546693	128.54135397356
Kingsley	88.3385436549811	0	36.1824162839912	0	18.3148906100541	120.07936143782
Kingsley	84.0670940063712	0	47.6344992534723	0	18.7786584533751	175.067340270616
Kingsley	84.5972474973467	0	47.7140277053695	1	22.7520280797035	132.656333721243
Princeton	90.2253860600676	0	43.3915991929825	1	16.6836798982695	120.58298301883
Princeton	99.5739062232185	0	30.9892582718749	1	34.8049431666732	144.202888486907
Princeton	92.6240888657523	0	34.9198158783838	0	18.2897948147729	158.626800421625
Princeton	88.4225041953464	0	48.850191537058	1	15.2951109642163	163.375202994794
Princeton	86.5971287510188	0	31.5582106541842	1	30.1103744423017	151.831108136103
Princeton	94.6409802965741	0	46.2930725840852	0	34.7167406324297	121.741452799179
Princeton	86.6241894354106	0	40.3340198809747	1	18.5781972156838	164.140549879521
Princeton	90.7373152123669	0	50.7702923566103	0	24.6364491153508	152.968707969412
Princeton	90.0814218539111	0	53.3934270683676	1	34.5754483621567	161.629659491591
Princeton	86.4829971053987	0	54.2414550797548	0	16.1442899238318	170.77551134862
Princeton	94.2533215808085	0	42.230533582624	1	23.5351751558483	170.268148966134
Princeton	85.9278921547908	0	52.4863277981058	0	15.8113613538444	120.103339171037
Princeton	91.5108066388795	0	46.59845332033	1	24.2030925583094	179.084471133538
Princeton	84.2929896948414	0	43.1116917415056	1	29.5707299606875	144.080373588949
Princeton	87.3988760459321	0	30.0745188968722	0	15.4448714107275	153.995794868097
Princeton	96.370275618834	0	33.5559860290959	1	17.0378743344918	121.248089857399
Princeton	90.3234945262277	0	39.0039215225261	1	16.4766220422462	125.920427120291
Princeton	86.581706411071	0	54.4774721038993	0	32.3412651801482	132.330508176237
Princeton	90.2167196017425	0	32.0425513619557	1	29.140590284951	168.881450383924
Princeton	89.4212617051568	0	38.5571726085618	0	15.21496407222	147.08266351372
Princeton	89.1397044335066	0	45.7889898866415	0	34.2532662581652	150.269577889703
Princeton	83.5079266108286	0	50.5822460004129	1	30.6561041204259	178.60895161517
Princeton	88.5538461108987	0	31.2065129354596	1	15.313519788906	161.999283162877
Princeton	95.9993567579685	0	45.240623021964	0	23.4369610901922	155.858582658693
Princeton	90.3687057561346	0	34.1517519915942	0	21.9931432185695	159.258175743744
Princeton	98.0218309365917	0	53.8895169808529	0	24.1609709849581	132.875661822036
Princeton	100.087466387031	1	38.8955414947122	1	23.5987742710859	139.482367099263
Princeton	93.8326630773361	1	47.6860044302884	0	33.8228534022346	160.084464917891
Princeton	92.8791070243377	1	42.5967261672486	0	15.7591955037788	125.927018523216
Princeton	86.5591683915039	1	50.1103745028377	0	25.1876530563459	159.436541134492
Princeton	90.5751105726835	1	34.285465029534	1	32.7798259584233	170.918786474504
Princeton	96.2729457368149	1	43.5601743066218	1	15.8689376711845	136.1272328021
Princeton	102.940951605289	1	46.113274928648	1	24.5965570490807	150.941668306477
Princeton	96.0302253442794	1	34.6724988962524	0	30.7703699963167	166.701182336546
Princeton	93.7943823809642	1	43.9358107873704	1	26.688687405549	168.514788025059
Princeton	98.2434572004877	1	50.2855998708401	1	26.3193926261738	151.257736966945
Princeton	102.515649216817	1	44.7295870236121	0	27.0616621058434	124.298195480369
Princeton	114.67656676175	1	51.6166832309682	0	15.3886654088274	150.2548293164
Princeton	92.1858701314059	1	41.5725642011967	1	32.0404966175556	162.319832425565
Princeton	112.163654064773	1	44.9723830108996	1	30.8055242989212	151.960471286438
Princeton	110.147490945455	1	31.9295673002489	0	32.8755030594766	125.505785783753
Princeton	87.8035229074491	1	41.7765828035772	0	23.3601715089753	138.355525368825
Princeton	87.3929768018925	1	39.5335311372764	1	24.7819130495191	148.75581511762
Princeton	85.9780924520166	1	52.4090450908989	0	22.0761989476159	141.17179648485
Princeton	106.715613179661	1	36.072635500459	1	20.778552480042	156.281892252155
Princeton	93.7320080066396	1	33.703634039266	0	23.9276714064181	148.339826725423
Princeton	77.1695829597092	1	42.6683997921646	0	19.7893443377689	168.451937413774
Princeton	81.5987179554703	1	42.0572203653865	1	18.7893774406984	129.027920784429
Princeton	89.751394028448	1	54.2305686697364	1	34.1621421696618	124.549233647995
Princeton	105.96094974896	1	44.5896152127534	0	31.9336252147332	154.073353526182
Princeton	94.4300962033759	1	41.5791911259294	1	21.6148525709286	150.069763544016
Princeton	92.7896494767619	1	39.4425316085108	0	15.0874922052026	175.041379588656
Princeton	99.1936313884006	1	46.775881749345	1	22.2665537614375	130.841895416379
Princeton	102.537908859092	1	44.106650656322	0	25.6419834028929	143.945216881111
Princeton	94.8906135034203	1	31.4588373247534	0	28.2685447577387	145.109552624635
Princeton	102.043081965873	1	54.0567975502927	1	18.3282373985276	131.848787656054
Princeton	89.8557713082705	1	44.3355191627052	1	16.4624874386936	138.96888256073
Princeton	87.1140536970672	0	54.1138771234546	1	20.0104969972745	148.806854998693
Princeton	83.9955098750138	0	47.4130040395539	1	19.3055249890313	135.801648809575
Princeton	90.0531149746512	0	51.6048989910632	0	22.5638609565794	172.451069033705
Princeton	94.1516617981788	0	52.0925111032557	0	31.3069574628025	176.841623755172
Princeton	89.4457044327486	0	33.055342315929	1	31.3994200807065	140.013340311125
Princeton	85.4200045290025	0	36.4157316228375	0	27.1738711046055	161.428258088417
Princeton	84.7772442121632	0	36.3211596745532	0	34.6446737181395	146.721830489114
Princeton	93.519774092037	0	54.8174451931845	0	33.816339452751	177.414387417957
Princeton	98.2175570250071	0	33.647098899819	1	21.8834217824042	132.93330817949
Princeton	83.6534630518386	0	50.6116365559865	1	29.084691433236	161.664417190477
Princeton	91.0033490253335	0	34.4969788112212	0	28.3411819115281	152.838726486079
Princeton	87.4368467920408	0	35.5940752499737	1	23.1610087957233	163.823385075666
Princeton	101.520958912482	0	35.9913744102232	0	16.8417729623616	172.95257112477
Princeton	88.9928601715612	0	44.5996695384383	1	17.3194879759103	128.945547589101
Princeton	79.4651798894119	0	34.7596110554878	1	19.5463261194527	121.330958981998
Princeton	82.35927752823	0	31.4281915908214	1	17.7529650647193	133.022120506503
Princeton	94.2312353059174	0	39.5577093889005	0	18.8854144746438	125.566429062746
Princeton	86.6054404613802	0	38.6813626345247	1	21.8796723149717	122.192115169019
Princeton	94.3066757953541	0	43.167954335222	0	19.1337453620508	133.371247141622
Princeton	96.1313476365676	0	32.5567018019501	0	19.8543688189238	162.871234305203
Princeton	80.732573822978	0	31.6716370009817	1	21.9518752070144	131.090590814129
Princeton	92.8183826307622	0	51.7174916702788	0	15.9401764255017	141.088797273114
Princeton	85.2713578568438	0	47.2538020240609	1	28.5558048728853	135.84529068321
Princeton	91.1421646052362	0	41.8720457947347	0	28.1538025615737	164.170191781595
Princeton	82.3588596619442	0	53.1859160005115	0	25.0606004009023	156.738267727196
Princeton	80.7201944400251	0	44.5179044804536	0	23.3818559581414	174.952190411277
Princeton	88.9751253064066	0	31.9411151704844	0	27.3187224473804	175.949616576545
Princeton	83.9840857913836	0	50.9335947118234	0	19.1141969664022	170.737456907518
Rhoades	86.0659235433008	0	42.4902521143667	1	28.6592686362565	176.640345063061
Rhoades	92.0621634316258	0	36.7918845859822	0	16.4847488282248	122.338165668771
Rhoades	93.8126425589436	0	30.819835747825	1	27.3698888393119	159.159091087058
Rhoades	82.8591494790624	0	40.5605745164212	1	15.5398509278893	151.261792858131
Rhoades	92.3092989338305	0	49.6517151489388	0	32.9909587372094	158.8418356888
Rhoades	94.2091509178576	0	32.0050865889061	0	28.7446213001385	171.857758644037
Rhoades	94.1854032881048	0	33.6667985783424	1	25.2978054108098	160.293782036752
Rhoades	94.4077365625502	0	32.4820817110594	1	25.1463217008859	179.346925229765
Rhoades	86.0826343204431	0	50.7397159480024	1	22.0096170343459	179.512688135728
Rhoades	85.3435639288127	0	49.7283374844119	0	22.8320281580091	164.74476554431
Rhoades	98.1884054000558	0	50.789035235066	0	28.6089351493865	146.692451541312
Rhoades	91.5055405055642	0	46.3483393611386	1	19.1597695788369	163.351864828728
Rhoades	82.7598334863427	0	53.7995416682679	0	32.091449117288	154.714993815869
Rhoades	87.8094260152705	0	39.5234873355366	0	24.2379829939455	159.443974234164
Rhoades	92.5999973786339	0	35.6162536435295	0	15.8151059923694	152.277032257989
Rhoades	91.7298148091132	0	35.8511132665444	1	15.5400028126314	151.529430784285
Rhoades	92.4720846437723	0	33.2848185044713	0	17.341821976006	172.819750369526
Rhoades	96.7378124929289	0	48.0091317801271	0	30.2477102307603	145.837598838843
Rhoades	81.535232409135	0	39.3882807181217	0	17.7320934273303	151.927100052126
Rhoades	91.0273329450082	0	46.7959205165971	0	23.4458264289424	133.862235965207
Rhoades	85.3579188062381	0	42.6964156806935	1	33.4301439858973	144.354319274426
Rhoades	81.4295430532338	0	54.0195178019349	0	34.3240412371233	145.170164820738
Rhoades	97.1783574772661	0	46.4758032828104	0	20.8579590590671	174.662921894342
Rhoades	85.6800124194074	0	41.5148857177701	1	29.3479713518173	175.777722545899
Rhoades	90.2774032100989	0	48.1068653706461	0	33.8411633251235	159.677323051728
Rhoades	95.7291128855808	0	38.9803797192872	0	31.8455299409106	166.319380891509
Rhoades	91.0975838686383	0	44.0128506463952	1	32.1991924988106	132.830580188893
Rhoades	91.3333243268341	0	48.2870833552442	0	31.9967311481014	176.816411409527
Rhoades	78.7048837984925	0	43.8291351904627	1	28.6852354416624	155.777240199968
Rhoades	85.1545548661301	0	45.8138232131023	1	34.1638190904632	154.998866007663
Rhoades	90.654466556732	0	32.4352195905522	0	33.1615160498768	175.090148085728
Rhoades	84.0073817295588	0	37.7700809342787	1	34.6368867065758	174.485656809993
Rhoades	87.7025283825924	0	41.5803574444726	1	29.3578430684283	159.614311228506
Rhoades	97.7543911935572	0	46.8698884139303	1	24.100239444524	137.174233733676
Rhoades	87.5722550958555	0	45.5054051487241	1	19.8502864968032	165.023360042833
Rhoades	79.0657416474146	0	31.1784792528488	1	18.4862658241764	161.520742066205
Rhoades	77.2290691170357	0	42.904073484242	1	17.8378623677418	164.731254489161
Rhoades	87.0898632149188	0	39.4992286467459	1	19.6136725554243	130.586949717253
Rhoades	86.6221682232088	0	31.4128641574644	1	29.7303550038487	150.756201753393
Rhoades	86.3014474518677	0	35.4186103341635	1	15.0003738701344	174.903451516293
Rhoades	93.3358021282328	0	33.1806992948987	0	19.0471876785159	153.680298845284
Rhoades	86.6000616829263	0	38.7148123129737	0	30.847210441716	148.011562675238
Rhoades	92.7037467448082	1	43.9886730466969	0	16.0386995878071	156.791618959978
Rhoades	106.841341556756	1	49.4096146326046	0	34.565412318334	165.241777282208
Rhoades	112.80574050751	1	35.9556182590313	1	17.8610720206052	177.591524343006
Rhoades	101.597799766891	1	51.6077707242221	0	18.5720248846337	167.701704539359
Rhoades	96.875547820908	1	43.5863309144042	0	17.3385640745983	145.753090814687
Rhoades	91.3362942079539	1	47.8106560546439	1	30.6362314941362	168.730999301188
Rhoades	83.9285080503453	1	46.7059315368533	1	32.2933966340497	167.962041492574
Rhoades	114.909095373673	1	34.5936496113427	1	20.0937733380124	150.607151174918
Rhoades	113.615526678072	1	32.5295660248958	0	19.5204426674172	122.607274535112
Rhoades	102.556537764829	1	43.2303891470656	0	22.1686212019995	143.577561629936
Rhoades	74.2679460193564	1	35.1068921340629	1	18.4233119199052	160.139609863982
Rhoades	88.0934455368927	1	43.6314362927806	1	15.5184192676097	144.84843404498
Rhoades	113.427240369983	1	45.3492475335952	0	21.2349694641307	158.191875005141
Rhoades	94.345026951341	1	47.6150272833183	0	26.1400483734906	122.047559428029
Rhoades	110.368861482434	1	30.5938867572695	1	31.6775434045121	167.080932199024
Rhoades	106.469115991046	1	44.5209432812408	0	32.2722517699003	149.195060217753
Rhoades	106.309577741441	1	39.6195539052133	0	28.8927088817582	173.483299920335
Rhoades	89.3746986926049	1	52.4912821955513	1	29.0526076918468	161.869548275135
Rhoades	109.749664587439	1	49.9714015354402	0	17.0652238838375	171.599168605171
Rhoades	89.0463119578349	1	38.994500542758	1	29.2142154928297	153.61311304383
Rhoades	92.5644275719949	1	30.9683339914773	0	33.4290463244542	144.680418069474
Rhoades	90.7057250975937	1	51.8888313567732	1	31.6245172964409	129.618263114244
Rhoades	105.101141653257	1	46.0916365974117	0	20.9874389367178	154.226913764141
Rhoades	87.6887430147009	1	33.5053596133366	1	23.1682325201109	179.432810819708
Rhoades	93.2705976608337	1	49.8719766223803	1	29.7491170279682	168.74685080722
Rhoades	98.6769995703728	1	39.2647894052789	1	33.5166594805196	125.238956571557
Rhoades	97.382707390239	1	41.1343969416339	1	32.3826429247856	160.271615800448
Rhoades	111.973794410809	1	34.4186767365318	1	20.7163193635643	163.985893120989
Rhoades	105.931025363206	1	30.2001648012083	1	21.0314102098346	156.945710554719
Rhoades	94.4007524064604	1	33.938853519503	0	16.7365341167897	121.275274143554
Rhoades	119.473274919707	1	45.5295270960778	1	22.6137034455314	133.343217512593
Rhoades	99.1795002800252	1	52.3527248250321	0	19.7981914971024	153.838983415626
Rhoades	85.600767882184	0	37.4481669813395	0	17.4717143364251	143.526901099831
Rhoades	78.4352127265711	0	52.7838709659409	1	29.7675006696954	160.893136030063
Rhoades	88.3556171340113	0	46.2403018621262	1	31.9406630471349	146.113962717354
Rhoades	84.9923179742722	0	42.1808862779289	1	24.0710781887174	167.818306493573
Rhoades	87.4522942272508	0	53.5174607485533	1	18.8670776830986	177.207225621678
Rhoades	89.649868323154	0	37.0300076389685	0	21.309690461494	145.080459457822
Rhoades	94.6655328083212	0	40.3946228919085	1	21.9066188717261	178.199856304564
Rhoades	104.896268836351	0	35.1074314920697	1	23.2854584511369	139.801034848206
Rhoades	85.4735661334165	0	45.9191571350675	0	20.1119792601094	165.327352336608
Rhoades	92.7669345928644	0	53.9629329007585	0	19.9829916330054	124.133630082943
Rhoades	80.5437720156522	0	54.7706487134565	1	27.8962605679408	134.434444354847
Rhoades	86.9776986980661	0	42.5435402791481	1	16.3724022032693	133.122045169584
Rhoades	87.837730966339	0	30.6489862455055	0	33.3859446877614	171.706568766385
Rhoades	96.3736220390569	0	33.3555354631972	0	29.7310841176659	160.143198715523
Rhoades	88.5306289302841	0	34.7305402054917	1	23.7100919615477	151.88350670971
Rhoades	83.5280399319738	0	44.0790584438946	1	24.1017417656258	141.503462637775
Rhoades	82.6470462329522	0	31.6396532766521	0	24.5847784215584	136.32314988412
Rhoades	90.8773538936171	0	35.9382972074673	1	22.7833148883656	122.626140397042
Rhoades	91.0922984179694	0	53.7977038428653	0	34.9851333536208	120.097969723865
Rhoades	82.9441490153766	0	43.2809179252945	0	16.7662143707275	148.212529560551
Rhoades	81.1203588418691	0	45.533362631686	1	24.1958728432655	179.200641643256
Rhoades	88.541097425287	0	45.2091019670479	1	27.9470740118995	145.800655432977
Rhoades	90.3288106817087	0	36.871934607625	1	30.1571787893772	149.835115727037
Rhoades	80.6538934049608	0	40.4756978049409	1	24.3528140429407	163.067641910166
Rhoades	83.4795458149554	0	48.8545011100359	1	32.1105698077008	163.669644249603
Rhoades	86.3741206073944	0	36.8560971994884	1	22.0316034695134	142.163261245005
Rhoades	94.0910683568855	0	45.0278380373493	1	33.6288506025448	161.801723213866
Rhoades	82.7415839045271	0	37.8177139279433	0	30.6272344151512	160.413344772533
Rhoades	91.6501347696588	0	37.1340775117278	1	26.8206872185692	126.025716466829
Rhoades	89.7131924110691	0	49.6854254230857	1	19.5182825857773	177.708872915246
Rhoades	86.2931807337148	0	37.0885761815589	1	17.5975093012676	143.454240490682
Rhoades	78.2726800705125	0	40.5662066955119	0	18.7492845254019	168.17073751241
Rhoades	93.3644371180396	0	37.1553669171408	1	20.6013392051682	156.641136528924
Rhoades	96.5102976081325	1	53.9172598870937	1	34.3981531215832	140.886517348699
Rhoades	98.8750774320108	1	51.7582153505646	1	33.0157731613144	168.810166250914
Rhoades	88.8969097920835	1	36.0919784766156	0	24.6649594185874	166.347818425857
Rhoades	97.1820230076544	1	49.4187630841043	1	23.1863929564133	177.519307988696
Rhoades	94.0176910151436	1	54.1576677013654	0	30.8819001540542	175.855835191905
Rhoades	95.7524758021475	1	37.3583270830568	1	31.4806626271456	159.053502003662
Rhoades	91.1155048496841	1	32.5361584790517	1	16.4024592051283	143.504995317198
Rhoades	104.770589672387	1	49.9642159568612	1	20.9778112359345	176.221091724001
Rhoades	115.683114559539	1	41.0636738245375	1	20.0701104942709	163.327671554871
Rhoades	107.901889485461	1	47.3100217012689	0	21.5661202510819	130.777263273485
Rhoades	113.757484749079	1	53.8158009422477	1	32.8036082349718	174.070529798046
Rhoades	108.918819263978	1	35.4149548406713	0	23.533839401789	173.795538512059
Rhoades	107.693180029372	1	47.436471482506	0	23.6529361689463	151.836599749513
Rhoades	108.495077772119	1	48.2603782159276	1	20.6899031903595	122.352805375122
Rhoades	83.0418996411309	1	34.006097454112	0	22.037110873498	162.59873916395
Rhoades	86.2238971328122	1	30.5150004115421	0	25.2297225594521	164.197445218451
Rhoades	89.112487957809	0	30.6992432114203	0	28.0552452104166	123.030036119744
Rhoades	91.6724890325531	0	54.6241642278619	0	21.108210128732	133.437622720376
Rhoades	84.7616028368844	0	45.3422333998606	0	19.5990083832294	134.099349109456
Rhoades	84.0087224744295	0	36.6172680526506	0	19.9978446308523	121.992727098987
Rhoades	77.9619645223714	0	47.8679553268012	0	20.3292268514633	138.497308585793
Rhoades	90.3519243433265	0	30.1229132991284	0	34.7574632288888	174.122557123192
Rhoades	87.1207940710934	0	43.4900769684464	0	15.0041376706213	141.86604605522
Rhoades	86.9236517837404	0	49.7476959205233	1	21.7822887003422	172.020582547411
Rhoades	90.5857013861679	0	40.3617590561043	0	29.507458130829	163.082754970528
Rhoades	95.3394834201737	0	45.4416461766232	0	20.6214571930468	169.351201616228
Rhoades	92.6302240883567	0	41.7827817855868	1	33.9285988267511	168.999618371017
Rhoades	83.3000755137965	0	52.7560202707537	1	32.6127818180248	179.381624967791
Rhoades	95.894601587278	0	32.8163224167656	0	18.6207273602486	168.940928606316
Rhoades	99.5496143888088	0	32.588087139884	1	30.5238110013306	131.480868640356
Rhoades	91.7589582051191	0	34.6614083810709	1	18.5427178675309	165.913982978091
Harlyn	86.0814845069502	0	32.7446654217783	1	32.4598151631653	131.099278461188
Harlyn	94.8707385330277	0	30.877115491312	1	17.0585461240262	151.552790352143
Harlyn	97.3662264735266	0	30.7395029242616	0	32.488663024269	178.039868697524
Harlyn	89.2658156100087	0	36.0018209856935	0	22.9006648994982	127.137509984896
Harlyn	88.1644511329716	0	30.7987971126568	0	23.0175804020837	160.178304710425
Harlyn	95.3495975796667	0	54.610983178718	1	32.4556626845151	179.125979184173
Harlyn	99.292436997821	0	38.0517011578195	0	33.8522750977427	176.667213658802
Harlyn	89.1925104931916	0	35.836424883455	0	15.4328037984669	143.62873390317
Harlyn	99.4946974194039	0	44.6736084716395	0	33.0518941907212	120.425791307352
Harlyn	89.2384554496253	0	35.6103231967427	1	30.4290314624086	152.83456959296
Harlyn	89.6633429940796	0	43.3445000159554	0	30.2724763331935	155.680217575282
Harlyn	81.4497317988523	0	30.6806398916524	1	27.6335483975708	133.274435237981
Harlyn	98.5487601137953	0	38.3073396468535	1	29.8449640674517	123.013084405102
Harlyn	92.066184232426	0	34.2820037517231	0	31.6962132370099	161.623281883076
Harlyn	92.9728609964821	0	51.5670707111713	0	28.76091404818	135.346589670517
Harlyn	98.5076284476553	0	40.6093371519819	1	33.2779219606891	151.853695143946
Harlyn	95.5235152405348	0	38.2207397499587	0	22.7509845700115	174.832878238522
Harlyn	88.3861611096346	0	45.5452579027042	1	21.8039260618389	155.108916289173
Harlyn	88.4908891812124	0	37.3998234060127	0	26.3002749299631	176.413078014739
Harlyn	94.7887121464893	0	52.3266097134911	0	29.1079996805638	147.457747897133
Harlyn	91.2933648986792	0	45.5774684855714	0	33.800044474192	145.01381889917
Harlyn	88.4995188925452	0	50.8342682337388	0	34.144181269221	159.030654709786
Harlyn	88.5579683913344	0	43.72133208788	1	21.8817031476647	147.876157597639
Harlyn	91.0478319427705	0	31.8201367172878	1	32.3793150670826	125.457430304959
Harlyn	97.0172389677504	0	38.9703887642827	1	32.7440508361906	150.632033385336
Harlyn	93.0857858654733	1	46.0081768175587	1	15.935825239867	158.492137058638
Harlyn	104.03042983153	1	48.282730987994	0	24.9345270497724	122.346474705264
Harlyn	101.631791996211	1	30.4364013148006	1	23.4154466586187	154.383450080641
Harlyn	96.0016898838168	1	39.0942044509575	0	21.2348463851959	127.720845295116
Harlyn	100.110467993158	1	51.607693633996	1	30.9030606970191	175.572818666697
Harlyn	93.6976101051768	1	39.529980662046	1	26.4545888034627	179.30749902036
Harlyn	96.817566989727	1	33.086147463182	1	25.3255239035934	179.647580618039
Harlyn	119.643716325745	1	54.6019855607301	1	23.329880903475	157.041418170556
Harlyn	123.684105808024	1	48.5620789881796	0	21.7884545214474	128.630415159278
Harlyn	93.7705557301679	1	42.9552014055662	1	34.2478604195639	126.667909990065
Harlyn	80.4551228782008	1	47.1489290718455	0	22.7483435440809	138.793604127131
Harlyn	93.2674265931086	1	39.2054148903117	1	16.0359451873228	174.516478059813
Harlyn	91.1974021149612	1	36.4327007334214	0	33.1782319862396	121.91423967015
Harlyn	102.167493547318	1	42.6782518986147	0	27.9808339569718	159.560740794986
Harlyn	105.855089756681	1	51.7754504701588	1	31.609408617951	158.905344363302
Harlyn	108.07242240676	1	40.9974934195634	1	21.8356938706711	163.360003195703
Harlyn	94.3491754574435	1	33.0146368197165	0	31.3212204817683	174.696669727564
Harlyn	98.3424529907551	1	38.2403129723389	1	16.4937645103782	178.312692842446
Harlyn	87.2709968056672	1	44.2173508473206	0	24.2674172809348	177.151878420264
Harlyn	116.210746413137	1	52.3839063721243	0	29.6390337403864	157.093083537184
Harlyn	97.0783404026772	1	32.6505139132496	1	19.6631033485755	148.275716970675
Harlyn	97.6039881517768	0	30.1151006843429	0	18.7564711971208	178.733165748417
Harlyn	92.7663665846506	0	37.8107263718266	1	25.8927399199456	151.552456207573
Harlyn	94.2171638647725	0	46.8584875296801	1	20.2834025258198	166.945554697886
Harlyn	93.0869012049064	0	45.9735731431283	0	22.7204558532685	141.791801308282
Harlyn	92.8208194827492	0	50.8158344263211	1	16.7066581267864	142.769002444111
Harlyn	91.8887929220365	0	37.8233641572297	1	28.1854519294575	137.268745712936
Harlyn	96.2113907239459	0	33.7269469583407	0	24.5794199546799	145.438551753759
Harlyn	96.2083703997651	0	43.5587855707854	1	33.2782230107114	139.711549426429
Harlyn	85.3724852987268	0	39.8005094157998	1	32.4586322391406	167.263999739662
Harlyn	93.6648514598184	0	38.7344712694176	1	22.2167693125084	171.862040860578
Harlyn	96.7508703987112	0	30.5778692604508	0	30.5846166145056	127.670427882113
Harlyn	89.7266775437425	0	45.0320313230623	0	20.8371241064742	158.696698662825
Harlyn	90.3808347835901	0	49.5735857065301	0	20.5286217108369	146.251943442039
Harlyn	94.43256154971	0	39.5968505425844	1	19.0597499161959	158.204418970272
Harlyn	96.6149442072691	0	39.7478287643753	1	34.8010347830132	157.938534775749
Harlyn	88.5618305083046	0	37.9429346951656	0	25.7699656672776	177.399804010056
Harlyn	95.2276724786095	0	36.3118611869868	0	28.2371397875249	123.083647037856
Harlyn	79.135786091987	0	41.2402817758266	0	29.3665739195421	179.237508103251
Harlyn	94.1521299268427	0	42.4026104225777	1	29.2449944652617	128.878058781847
Harlyn	85.6201321595392	0	48.0139077012427	0	28.932154844515	177.480728575028
Harlyn	96.0094976698509	0	47.4757470260374	1	20.2860175585374	179.615026633255
Harlyn	92.0786183828477	0	33.2056121563073	1	16.0418039979413	169.844457325526
Harlyn	86.2626266158302	0	51.9266432512086	0	34.3534596823156	144.9725934444
Harlyn	88.8965416635075	0	36.9647477648687	1	34.4614262180403	131.907431543805
Harlyn	83.2912848747809	0	44.2383683240041	1	23.2576031098142	141.47984479554
Harlyn	87.3736736666948	0	37.5158041669056	0	25.5669765500352	170.761956777424
Harlyn	97.6216982698654	0	48.2502215611748	1	19.1925586992875	179.607734265737
Harlyn	89.0751722861152	0	54.3315773026552	1	30.4010664438829	128.10280113481
Harlyn	92.23346163744	0	33.7627653335221	0	28.3936547767371	155.932254013605
Harlyn	92.8493535479703	0	52.9131995467469	0	23.3525079814717	157.448792690411
Harlyn	84.21534307385	0	44.0998065413442	0	31.4116960996762	174.291788348928
Harlyn	86.7322785592757	0	47.1770651184488	0	27.2294993093237	167.307395702228
Harlyn	90.2047065753638	0	46.7767879902385	0	19.510574862361	125.391662791371
Harlyn	89.4348093753187	0	33.6918337573297	0	27.0299251331016	124.141219337471
Harlyn	92.9361516303057	0	32.9053819307592	0	18.4567339951172	162.604189692065
Harlyn	98.6471435837761	0	36.8662937323097	0	25.7322242949158	147.005073954351
Harlyn	97.8083835686427	0	36.7363027250394	1	30.1311615668237	122.85374625586
Harlyn	96.4215208451518	0	52.7886079868767	1	24.8104031011462	129.043509950861
Harlyn	85.5437147644615	0	44.3304912548047	1	18.9071182627231	140.079853828065
Harlyn	100.780387933749	0	46.3947914086748	1	27.2648505168036	121.48259811569
Harlyn	96.3743751781207	0	53.2473266543821	1	24.1602268768474	159.773155292496
Harlyn	95.9824821295333	0	36.9964978727512	1	15.4744879016653	128.041308587417
Harlyn	99.5757744097353	0	46.9689555186778	1	29.2979047214612	124.534066035412
Harlyn	90.3190832846647	0	46.3732806337066	1	21.7676917044446	128.871373571455
